# Supplementary material for: Pre-therapy liver transcriptome landscape in Indian and French patients with severe alcoholic hepatitis and steroid responsiveness
Source: Sci Rep. 2017 Jul 28;7:6816. doi: 10.1038/s41598-017-07161-4 (PMC5533759; doi:10.1038/s41598-017-07161-4)
Supplement: Supplementary file 2 — Supplementary Table S1 [file 41598_2017_7161_MOESM2_ESM.xls]

## Sheet: Sheet1
Table S1. Baseline characteristics of Indian and French patients with severe alcoholic hepatitis*
	Indian Patients				French Patients
Characteristic	All	Responders (n=16)	Non-responders (n=16)	P-value *	All	Responders (n=3)	Non-responders (n=5)	P-value *
	Median (Range)	Median (Range)	Median (Range)		Median (Range)	Median (Range)	Median (Range)
Age (years)	37.25(26-64)	38(29-59)	36.5(26-64)	0.616	51(36-66)	57( 54-58)	46(36-66)	0.25
T. Bilirubin (mg/dl)	20.25(5-45.4)	18.25(5-45.4)	22.25(9.1-33.6)	0.724	11.21(4.9-24.8)	6.6(4.9-12.5)	17.7(7.4-24.8)	0.14
AST (IU)	158.75(51-374)	121.5(51-374)	196(55-332)	0.056	98(74-217)	104(81-193)	82(68-154)	0.74
ALT(IU)	53.5(8-151)	43.5(8-151)	63.5(34-146)	0.289	38(21-143)	26(21-117)	39(26-92)	0.39
AST/ALT ratio	2.445(1.3-10.2)	2.51(1.3-10.2)	2.38(1.4-5.0)	0.724	2.31(1.4-2.9)	2.6(1.5-2.8)	2.10(1.4-2.9)	0.78
S. Albumin (g/dl)	2.325(1.7-3.6)	2.5(1.7-3.6)	2.15(1.7-2.9)	0.13	18(12-21)	20(18-20)	17(14-18)	0.25
INR	2.02(1.5-4.0)	1.97(1.5-4.0)	2.07(1.74-3.0)	0.724	1.74(1.37-1.61)	1.56(1.37-1.65)	1.84(1.60-3.51)	0.07
Hb (g/dl)	9.75(6.8-14.8)	9.7(6.8-14.8)	9.8(7.4-11.6)	0.832	10.5( 9.1-13.5)	10.5(10.4-10.8)	10.1(9.1-13.5)	0.57
TLC (cells/µl)	14.025(4.0-33)	12.85(4.0-31.9)	15.2(7.9-33)	0.013	13.1(10.5-30.8)	13.8(10.5-18.8)	12.4(11.3-30.8)	0.60
Neutrophil %	79.5(46-90)	78(46-90)	81(67-90)	0.713	71(53-87)	74(63-77)	69(53-87)	0.97
Platelet count (cells/µl)	175.5(28-410)	133.5(45-379)	217.5(28-410)	0.04	119(60-203)	120(118-173)	92(60-203)	0.7
S.Creatinine (mg/dl)	0.51(0.02-1.27)	0.5(0.09-1.27)	0.52(0.02-1.07)	0.832	0.62(0.49-1.37)	0.6(0.52-0.93)	0.81(0.5-1.5)	0.66
S. Sodium (mEq/L)	130.15(115-141)	130.8(115-141)	129.5(118-137)	0.289	130(123-140)	128(127-130)	133(123-137)	0.25
CTP	11.25(10-16)	11(12-16)	11.5(10-12)	0.324	12(10-12)	12.0(10.0-12.0)	12(11.0-12.0)	0.78
MELD	25(16-32)	25(18-32)	25(16-32)	0.943	20.5(16-36)	18.0(16-19)	24(19-36)	0.04
DF	73(33-157)	71.5(33-157)	74.5(56-145)	0.729	48(30-156)	32(8.5-39)	59(42-148)	0.05
Lille score	0.4065(0.04-0.934)	0.112(0.04-0.43)	0.701(0.46-0.934)	0.001	0.51(0.34-0.84)	0.35(0.34-0.35)	0.61(0.51-0.84)	0.06
Mortality (1 month)	46.75%	2/16 (12.5%)	13/16 (81%)	0.008	2 (25%)	0/3 (0%)	2/5 (40%)	0.21
Liver pathology
Metavir score	4(3-4)	4(3-4)	4(4-4)	0.37	4 (3-4)	3 (3-4)	4 (4-4)	0.049
Necrosis	2(1-3)	2(1-3)	2(1-3)	0.31	1 (0-3)	2 (1-3)	1 (0-2)	0.15
Ballooning	2(0-3)	1(0-2)	2 (2-2)	<0.01	1 (0-2)	2 (2-2)	1 (0-2)	0.05
Mallory bodies	2(0-3)	1(0-1)	2(1-2)	<0.01	1 (0-2)	1 (1-2)	1 (0-1)	0.17
Megamitochondria	0(0-0)	0(0-0)	0(0-0)	1.00	0 (0-0)	0 (0-0)	0 (0-0)	1.00
Ductular reaction	1(03)	1(0-1)	2(2-3)	0.51	1.5 (1-3)	1 (1-2)	2 (1-3)	0.41
Steatosis	2(1-3)	2(1-3)	2(1-3)	0.62	2 (1-3)	2 (1-3)	2 (1-3)	0.75
Cholestasis	1(0-3)	1(0-1)	2(0-3)	0.32	1.5 (0-3)	0 (0-1)	2 (0-3)	0.09
*Patients with severe alcoholic hepatitis were divided into two groups, responders and non-responders, according to their response to 7-day corticosteroids therapy assessed by the Lille classification. A Lille score above 0.45 defined non-responders and a Lille score below this threshold defined responders.
