# Supplementary material for: Pre-therapy liver transcriptome landscape in Indian and French patients with severe alcoholic hepatitis and steroid responsiveness
Source: Sci Rep. 2017 Jul 28;7:6816. doi: 10.1038/s41598-017-07161-4 (PMC5533759; doi:10.1038/s41598-017-07161-4)
Supplement: Supplementary file 3 — Supplementary Table S2 [file 41598_2017_7161_MOESM3_ESM.xls]

## Sheet: Sheet1
Table S2. Differentially expressed genes between livers and corresponding PBMCs in the cohort of Indian patients with severe alcoholic hepatitis.
Gene	Regulation	Fold Change	p-value
A1BG	Up	18.898	0.00348841
A1CF	Up	2.12639	6.21066e-05
A2M	Up	4.87889	0.000155193
AADAC	Up	8.24968	0.00267723
AAED1	Up	1.77367	0.00559193
AARS	Up	1.76779	0.00101921
ABCA6	Up	1.75759	0.00350184
ABCB4	Up	2.42863	0.00153305
ABCG5	Up	1.76055	0.00323061
ABHD15	Up	1.51825	5.09109e-05
ACAD9	Up	1.78494	4.97479e-05
ACADM	Up	2.32011	0.0265403
ACADVL	Up	1.72934	0.00472005
ACBD3	Up	3.06627	0.00632023
ACOT2	Up	1.84937	0.0015661
ACP2	Up	1.99418	0.0116718
ACSM2A	Up	1.87942	0.00906555
ACSM2B	Up	2.59866	0.0166157
ACSS3	Up	1.63166	0.0298498
ACTA2	Up	2.85746	3.33847e-05
ACY1	Up	1.6085	0.0213826
ADAMTS1	Up	1.9864	0.000222371
ADAMTS12	Up	1.52287	0.00129702
ADAT3	Up	2.01651	0.016652
ADH1A	Up	6.28851	0.0113919
ADH1B	Up	7.20376	4.67099e-05
ADH1C	Up	3.63634	0.0012666
ADH4	Up	1.78872	0.00309759
ADRA1A	Up	1.5551	0.00615959
AEBP1	Up	3.30332	6.67941e-05
AFMID	Up	1.71522	0.0011378
AGBL3	Up	1.6467	0.0103033
AGBL5	Up	1.61158	0.00595548
AGMAT	Up	1.76291	0.00262136
AGPS	Up	1.5116	0.0169625
AGRN	Up	2.95884	0.00259834
AGT	Up	6.72993	0.00112354
AGTR1	Up	1.64131	0.00706352
AGXT	Up	1.86287	0.0111551
AHSA2	Up	1.61835	0.00947708
AHSG	Up	4.47119	0.000384608
AJUBA	Up	1.60266	0.000413187
AK3	Up	1.70908	1.56075e-06
AKAP1	Up	1.81223	7.12105e-05
AKAP12	Up	2.2929	0.0106452
AKAP2	Up	3.73748	8.88421e-07
AKAP8L	Up	1.56622	2.01191e-05
AKR1A1	Up	1.75652	0.0346091
AKR1B10	Up	6.37709	0.00182671
AKR1C1	Up	3.03617	0.00328765
AKR1C2	Up	2.11348	0.00715204
AKR1C3	Up	2.03515	0.0473077
AKR7A3	Up	1.72696	5.69262e-05
ALAS1	Up	1.70954	0.00231311
ALB	Up	27.5251	0.00078645
ALDH16A1	Up	1.72738	0.00856898
ALDH1A1	Up	4.3486	6.3284e-05
ALDH2	Up	1.75869	0.0225526
ALDH3A2	Up	2.56874	0.000276779
ALDH4A1	Up	2.29756	0.000121606
ALDOB	Up	17.8702	0.000205826
AMACR	Up	1.55342	0.000366913
AMBP	Up	18.2175	0.00122146
AMN1	Up	1.71706	0.0482567
AMOTL1	Up	1.50012	0.000433002
ANG	Up	2.86368	0.000584284
ANGPTL1	Up	1.64988	0.0365675
ANGPTL2	Up	2.11621	0.00348022
ANGPTL3	Up	2.74263	0.000171699
ANGPTL4	Up	3.60252	0.00104783
ANKH	Up	1.73013	0.000454363
ANP32B	Up	3.12519	0.015535
ANTXR1	Up	3.25896	2.1673e-06
ANXA2	Up	1.7954	0.0368932
ANXA6	Up	1.53279	0.00243342
AOX1	Up	2.18235	2.89875e-05
AP1S1	Up	2.11926	3.11586e-05
AP1S3	Up	1.81757	0.0283911
AP4S1	Up	1.54462	0.0191834
APBB2	Up	2.05655	2.94649e-05
APCS	Up	5.56959	0.00172835
APLNR	Up	2.14505	0.000618881
APOA1	Up	46.9536	0.018821
APOA2	Up	35.1921	3.09422e-05
APOA5	Up	1.52046	0.012822
APOB	Up	3.65009	0.00818522
APOC1	Up	2.06793	0.000928398
APOC2	Up	14.8133	8.88955e-05
APOC3	Up	7.15558	0.000518332
APOE	Up	25.8586	0.000247411
APOF	Up	1.72797	0.000436769
APOH	Up	2.02761	0.00120204
APOL1	Up	1.53895	0.000926761
APOO	Up	2.39433	0.0218049
AQP1	Up	1.70217	0.00205093
AQP3	Up	1.66657	0.000673036
ARFIP2	Up	1.83446	6.76995e-06
ARFRP1	Up	2.0706	0.0200585
ARG1	Up	6.90321	0.00168409
ARHGAP23	Up	2.05349	0.00621833
ARHGEF26	Up	1.8001	0.000418212
ARHGEF35	Up	2.4308	0.000372053
ARL1	Up	2.08117	0.00104945
ARL17B	Up	1.99859	0.000554628
ARL6IP1	Up	1.73191	0.00692714
ARPC5L	Up	1.62495	0.000160847
ARRDC4	Up	1.65726	0.00167676
ARSE	Up	1.71575	0.00155583
ART4	Up	2.02173	0.00406889
ASCC2	Up	1.84982	0.0421909
ASGR1	Up	2.91642	0.00150081
ASGR2	Up	2.79195	0.00203225
ASH1L	Up	1.62582	0.0133614
ASIC2	Up	1.58139	0.00972451
ASL	Up	1.77184	0.0058528
ASMTL	Up	1.82219	0.0302349
ATF5	Up	5.22771	0.00259629
ATIC	Up	1.59049	0.0135055
ATP1A1	Up	2.13829	0.0097019
ATP1B1	Up	3.02143	0.000224198
ATP5A1	Up	1.7245	0.00515884
ATP5S	Up	1.84298	0.00567625
ATPIF1	Up	1.70164	0.00848212
ATRAID	Up	1.70214	0.00228022
ATRN	Up	1.65954	0.000169197
AZGP1	Up	3.44194	0.00138912
B3GNT1	Up	1.5504	0.0272691
BAALC	Up	2.06108	0.00805852
BAAT	Up	3.25673	0.000157407
BACE1	Up	1.51215	7.99639e-05
BACE2	Up	1.52896	0.0324538
BCKDHB	Up	1.53082	0.0171164
BCL2L1	Up	2.89382	0.0119201
BCL2L12	Up	1.68853	0.00191776
BCL9L	Up	1.54038	0.00662062
BDP1	Up	1.55197	0.000331489
BEX2	Up	1.57625	0.0287049
BGN	Up	5.02747	5.82773e-05
BHMT	Up	2.53144	0.000539573
BHMT2	Up	3.10621	0.000421088
BICC1	Up	2.97964	0.000191938
BMI1	Up	1.72463	0.0384941
BMPR2	Up	1.62673	0.0104007
BPHL	Up	1.54548	1.81861e-05
C10orf10	Up	3.09633	0.00154487
C10orf111	Up	3.3614	0.0318441
C11orf96	Up	8.28756	1.55114e-05
C12orf57	Up	1.79321	0.0143786
C14orf132	Up	1.53959	0.0435046
C15orf38-AP3S2	Up	1.79252	0.000581911
C19orf18	Up	1.60078	0.00159827
C19orf43	Up	2.44573	0.000399455
C19orf52	Up	1.56709	0.0362936
C1orf105	Up	1.71161	0.00848756
C1orf115	Up	1.99589	0.00018517
C1orf122	Up	2.51447	0.00125408
C1orf167	Up	1.66384	0.0245804
C1orf198	Up	2.16576	0.000219713
C1QA	Up	3.9082	0.000228295
C1QC	Up	1.84665	0.000391658
C1QTNF1	Up	1.98017	0.00487558
C1R	Up	9.82531	0.000245834
C1RL	Up	1.74697	0.000497863
C1S	Up	9.16122	7.02218e-05
C2	Up	3.03094	0.000148977
C22orf46	Up	1.76883	0.000878244
C2orf62	Up	1.76919	0.0436815
C2orf74	Up	1.86421	0.00509825
C3	Up	10.6215	8.49162e-05
C3orf80	Up	2.41036	0.0187682
C4A	Up	5.47394	0.000544683
C4B	Up	3.62177	0.000853332
C4BPA	Up	2.06296	0.0016272
C4orf19	Up	1.99591	0.000552545
C6	Up	1.55649	0.00107937
C6orf89	Up	1.70461	0.00489717
C7	Up	8.99319	1.2463e-05
C8G	Up	2.94862	0.0162471
C8orf4	Up	3.19735	0.000777243
C8orf47	Up	2.42475	0.0035054
C9	Up	4.09775	0.00193955
C9orf173	Up	1.73852	0.0373344
C9orf64	Up	1.51538	0.0484142
CA8	Up	1.65485	0.00752943
CADM1	Up	1.74664	0.00748815
CADM4	Up	1.52282	0.00645605
CALD1	Up	1.81512	1.75395e-06
CALR	Up	5.08429	0.000730926
CAMK1	Up	2.57314	0.00590442
CAMK2N1	Up	3.7996	0.000470173
CANX	Up	2.14409	0.000497752
CASC4	Up	1.67537	0.00135523
CASP6	Up	1.76929	0.00405217
CASP9	Up	1.82038	0.0421548
CAV2	Up	2.0308	0.00125732
CBLN2	Up	2.0428	0.00934297
CBR1	Up	2.32919	0.00058559
CBY3	Up	1.61483	0.00907176
CCAR1	Up	1.5106	0.0301367
CCDC130	Up	1.62538	0.0481737
CCDC142	Up	1.72377	0.00201424
CCDC152	Up	4.60672	5.27771e-06
CCDC3	Up	1.83548	0.00031297
CCDC47	Up	2.17433	0.0027528
CCDC80	Up	3.45556	0.00149387
CCKBR	Up	1.79055	0.00686118
CCL15	Up	2.63238	0.00430715
CCL16	Up	1.55579	0.0104668
CCL21	Up	2.15483	0.0241248
CCNB1IP1	Up	2.04571	0.00711396
CCND1	Up	6.29516	1.31338e-05
CCT6A	Up	2.19757	0.0427847
CD248	Up	2.2066	0.00697187
CD63	Up	3.38781	0.0160755
CD81	Up	4.92555	0.000151961
CDC23	Up	1.57879	0.00700363
CDC37	Up	2.44585	0.0244182
CDC42EP1	Up	1.52173	0.000533925
CDH1	Up	3.22218	0.000919118
CDIPT	Up	1.53851	0.00535679
CDK14	Up	1.64338	0.00149928
CDK5RAP2	Up	1.57278	0.000149872
CDKN2AIPNL	Up	1.75673	0.0151929
CDKN2B	Up	1.64251	0.00194246
CDO1	Up	3.01875	0.000381405
CDR1	Up	9.8502	5.77181e-05
CECR2	Up	1.56513	0.00336763
CENPB	Up	1.52155	0.0040909
CENPN	Up	1.80385	0.0058847
CEP112	Up	1.86635	0.000155564
CES1	Up	7.91162	0.00466592
CES2	Up	2.40203	0.00160642
CFB	Up	7.77581	0.000177858
CFH	Up	6.25449	0.000274276
CFHR1	Up	4.81383	0.00531454
CFHR3	Up	4.67447	0.00202882
CFI	Up	1.90014	0.00192789
CFTR	Up	1.67117	0.0370122
CGNL1	Up	2.68106	5.43382e-05
CHAD	Up	1.51072	0.036637
CHAF1A	Up	1.53621	0.0415128
CHCHD10	Up	1.67654	0.0295368
CHCHD2	Up	2.5613	0.0433511
CHMP3	Up	2.15162	0.0293515
CHPF	Up	1.6122	0.00158234
CHRNA10	Up	1.51374	0.0100775
CHST7	Up	1.56244	0.0269343
CHURC1	Up	2.03686	0.00103872
CIAO1	Up	1.58818	0.0229738
CITED4	Up	2.67288	0.000410818
CKMT1B	Up	2.09803	0.000138715
CLDN1	Up	1.67751	0.00173123
CLDN15	Up	1.56094	0.00491643
CLDN23	Up	2.39909	0.00202023
CLDN3	Up	1.9278	0.00305041
CLDN7	Up	3.0393	0.000752783
CLEC11A	Up	1.82551	0.000125198
CLEC14A	Up	1.86924	0.000847891
CLIC6	Up	1.52123	1.99086e-05
CLK2	Up	1.53895	0.000235947
CLN3	Up	1.59561	0.0452575
CLTA	Up	2.17921	0.000399836
CLU	Up	3.26178	0.00819552
CLUH	Up	1.6369	0.0453649
CMPK1	Up	3.4046	0.0349107
CNKSR3	Up	2.68873	0.000528923
CNN3	Up	4.92628	3.13881e-07
CNPY2	Up	1.79641	0.00715475
COA3	Up	1.62046	0.0263086
COL14A1	Up	1.82525	6.65101e-05
COL18A1	Up	4.54073	0.000102912
COL1A1	Up	4.23174	0.00165636
COL3A1	Up	1.85635	0.000389182
COL4A2	Up	4.71498	0.000515851
COL5A1	Up	2.39371	0.000963301
COLCA2	Up	2.65342	0.0141095
COMMD4	Up	2.57478	0.000750446
COPZ1	Up	1.97425	0.0397441
COX10	Up	1.63183	0.0138345
COX20	Up	2.34019	0.000258973
COX4I1	Up	1.59244	0.00720487
COX5B	Up	2.05172	0.02523
CP	Up	3.75728	0.000562921
CPB2	Up	2.74195	0.00410365
CPOX	Up	1.58137	0.00129351
CPS1	Up	2.4494	0.00189235
CPT2	Up	2.76475	0.00165112
CRCT1	Up	1.74236	0.0220384
CREB3L3	Up	2.3098	0.00254998
CREBL2	Up	1.51283	0.00693917
CREG1	Up	1.77844	1.02638e-06
CRIM1	Up	2.11254	5.43184e-06
CRISPLD2	Up	1.79239	0.0026173
CRP	Up	28.793	0.000362691
CRYZ	Up	1.59212	0.00906995
CSAD	Up	1.58815	0.0105647
CSRNP2	Up	1.78785	0.0230627
CTAGE5	Up	1.54845	0.00811234
CTGF	Up	4.92285	3.15874e-05
CTNND1	Up	3.14131	0.000912556
CTPS2	Up	1.60351	0.0104
CTSB	Up	1.9106	0.0193928
CTSD	Up	6.99017	0.00139924
CTSL	Up	4.42236	0.00130499
CTSZ	Up	1.59202	0.0470907
CTXN1	Up	2.8385	0.0436661
CUL2	Up	1.51417	0.0459658
CUL4A	Up	1.943	0.00289425
CUX2	Up	1.56161	0.0010548
CXCL12	Up	3.22488	0.000292339
CXCL2	Up	1.54097	0.00340767
CXCL6	Up	2.42597	0.0176351
CYB5A	Up	2.86274	0.00112182
CYP20A1	Up	1.59487	0.000708754
CYP2A6	Up	2.15561	0.0204377
CYP2A7	Up	1.50744	0.0405363
CYP2B6	Up	1.97697	0.039524
CYP2C18	Up	3.45343	0.000664472
CYP2C19	Up	3.1929	0.00154112
CYP2C9	Up	2.46883	0.00532125
CYP3A5	Up	1.79642	0.0462935
CYP3A7-CYP3AP1	Up	1.84351	0.0062643
CYP8B1	Up	2.34129	8.99209e-06
CYSTM1	Up	1.9512	0.00549397
DAK	Up	1.79475	8.13705e-05
DAXX	Up	1.51454	0.0283751
DCAF8	Up	1.85127	0.0149906
DCBLD2	Up	1.87068	0.00157604
DCDC2	Up	2.1917	7.99467e-05
DCPS	Up	1.76013	0.00483851
DCTD	Up	1.57784	0.00195361
DDAH1	Up	2.37008	0.000770999
DDOST	Up	2.32277	0.0249005
DDRGK1	Up	2.20265	0.000837721
DDT	Up	6.19478	0.000341361
DDTL	Up	1.55677	0.00272919
DECR1	Up	1.50071	0.034781
DEGS1	Up	2.09439	0.00827527
DENND1C	Up	1.60731	0.00487639
DFFA	Up	2.19163	0.0161338
DHFR	Up	1.67305	0.00258398
DHTKD1	Up	1.58762	8.34062e-05
DHX32	Up	1.58679	0.0025223
DIAPH2	Up	1.91393	0.00694964
DIO1	Up	1.71744	0.000240391
DLC1	Up	1.73737	0.000318138
DNAJB1	Up	1.64881	0.020672
DNAJC7	Up	1.94003	0.043105
DOLK	Up	1.60223	0.0364683
DPT	Up	1.5206	0.0161097
DPYSL3	Up	2.56216	9.19866e-05
DSE	Up	1.52042	0.0144427
DSP	Up	1.53831	4.42287e-05
EBNA1BP2	Up	1.58784	0.00039845
EBP	Up	2.06816	0.000861113
ECH1	Up	1.85753	0.00466258
ECI2	Up	1.60955	0.000704248
ECM2	Up	1.50568	0.032287
EDEM2	Up	1.61359	0.00351017
EDNRB	Up	1.67005	0.00172337
EEF1G	Up	1.58753	0.00372193
EFCAB6	Up	1.5851	0.00493388
EFHD1	Up	1.87997	0.0215985
EFNA1	Up	1.65399	0.0012675
EFNB1	Up	2.35746	0.00127324
EGFR	Up	1.53915	0.000115915
EHBP1	Up	1.88769	7.14776e-05
EHHADH	Up	1.60648	0.0113561
EI24	Up	1.92034	0.0104087
EID1	Up	2.07224	0.0171629
EID2	Up	3.06722	0.0197042
EIF2B4	Up	1.61812	0.00126903
EIF3B	Up	1.57864	0.000624993
EIF3C	Up	1.95428	0.00648674
EIF3CL	Up	1.64866	0.00196577
EIF3J	Up	1.87993	0.00678214
EIF3M	Up	1.59023	0.00348845
EIF4B	Up	2.25598	0.0132934
EIF4EBP2	Up	1.88643	0.00607193
EIF5AL1	Up	1.77678	0.0264549
EIF5B	Up	2.14438	0.000461927
ELAVL4	Up	1.61115	0.0127468
ELP3	Up	1.58273	0.00103202
EMILIN1	Up	2.43119	0.000241871
ENAH	Up	1.95226	6.1014e-05
ENTPD5	Up	1.88355	0.000172398
EPAS1	Up	3.70995	1.04853e-06
EPHB4	Up	1.65126	0.00228676
EPHX1	Up	1.50852	0.000680672
EPHX2	Up	1.66925	0.00735944
EPRS	Up	1.70804	0.00015282
EPS8L2	Up	3.02347	0.0100039
ERBB3	Up	1.61189	0.000992622
ERGIC3	Up	1.7601	0.00779603
ERLIN1	Up	1.72155	0.000682296
ESF1	Up	1.55487	0.0106534
ESX1	Up	1.63469	0.0387141
ETFB	Up	1.61384	0.000246504
EVA1A	Up	3.3548	0.000212525
EVA1C	Up	1.79188	0.0320649
EVC	Up	1.69626	0.0102022
F10	Up	2.03897	0.00198172
F12	Up	1.61293	0.000996459
F2	Up	2.17248	7.8049e-05
F7	Up	1.77687	0.00448304
F8A1	Up	1.85723	0.0162945
F9	Up	5.53328	0.000228128
FABP1	Up	5.74546	0.00135397
FAHD1	Up	1.93272	0.00011136
FAM120C	Up	1.56825	0.00320075
FAM127A	Up	3.63768	0.000306129
FAM127B	Up	1.58965	0.00900043
FAM129B	Up	1.9572	0.000312473
FAM156A	Up	2.08443	0.00646144
FAM156B	Up	2.09194	0.00161742
FAM171A1	Up	1.57372	9.66826e-05
FAM181B	Up	2.18699	0.0370251
FAM203A	Up	1.60942	0.0233232
FAM3A	Up	1.64583	0.0165366
FAM69C	Up	1.92192	0.0360377
FAM9C	Up	1.65377	0.0130106
FANCC	Up	1.65294	0.000961147
FASN	Up	1.69697	0.0483794
FBLIM1	Up	2.39468	0.001014
FBXL7	Up	1.86755	0.00356447
FBXO17	Up	4.09072	0.00399674
FBXO22	Up	1.57414	0.0147335
FBXO25	Up	1.98595	0.0315071
FBXO48	Up	1.79403	0.0113077
FCGRT	Up	1.61393	0.000848972
FGA	Up	45.3192	0.000449644
FGB	Up	33.195	0.00024438
FGFBP3	Up	1.53384	0.0046227
FGFR2	Up	2.29518	0.000213993
FGG	Up	5.82273	5.24335e-05
FGL1	Up	5.91336	9.32171e-05
FH	Up	1.62231	0.000662347
FILIP1	Up	1.62532	0.00211724
FILIP1L	Up	1.73789	0.00261105
FIP1L1	Up	1.59739	0.0409167
FKBP2	Up	1.76288	0.0447782
FKBP3	Up	1.50507	0.0391269
FKBP9	Up	1.52098	0.00422429
FLOT1	Up	1.69035	0.00656079
FMO3	Up	2.06694	0.000392808
FN1	Up	10.2009	0.0017832
FNDC3B	Up	1.66586	0.000717069
FNDC4	Up	2.49104	8.64276e-05
FNTB	Up	1.51505	0.0350281
FOXB2	Up	1.50238	0.0405749
FOXN3	Up	1.90729	0.00738117
FOXO3	Up	1.57359	0.00973183
FREM3	Up	1.68967	0.0045639
FSCB	Up	1.53586	0.0456687
FSTL3	Up	1.74922	0.0388896
FTCD	Up	2.5309	0.00475871
FTL	Up	9.34366	0.00173885
FTSJ3	Up	1.53085	0.0104323
FUOM	Up	1.51367	0.0293814
FUT11	Up	1.6207	0.0194823
FXR2	Up	1.89005	0.00963765
FXYD1	Up	1.60386	0.0379457
FZD4	Up	1.54089	3.1924e-06
G6PC	Up	2.13373	0.00103984
GABBR1	Up	1.81633	0.000648549
GADD45A	Up	1.74623	0.00878522
GAGE12H	Up	1.6036	0.016292
GAGE2C	Up	1.51573	0.0346774
GALM	Up	1.80747	0.0247765
GALNT18	Up	1.52516	0.00284555
GALR1	Up	1.69287	0.00697021
GANAB	Up	2.12633	0.000695111
GATM	Up	3.35418	7.52532e-05
GATS	Up	1.60033	0.00286839
GBA2	Up	1.51819	0.0059079
GBE1	Up	1.65043	0.0205411
GC	Up	5.23199	0.0024471
GDF15	Up	1.51703	0.0124729
GGT5	Up	1.5056	0.00374249
GHR	Up	1.77895	5.57225e-05
GIPR	Up	2.11105	0.0181347
GJB1	Up	5.38432	0.00649544
GLS2	Up	1.53902	0.00242367
GLTPD2	Up	2.11004	0.003033
GLTSCR2	Up	1.69008	0.0010702
GLUD2	Up	2.80043	0.0409293
GLYATL1	Up	2.08271	0.000643515
GNMT	Up	1.67709	0.0143972
GNPTAB	Up	1.60967	0.003975
GOLGA4	Up	1.84289	0.00242583
GOLM1	Up	1.79411	0.000679248
GOLPH3L	Up	1.60644	0.0246475
GOLT1A	Up	2.14953	0.0188349
GORASP2	Up	1.53654	0.0280386
GOT1	Up	2.04462	0.00011991
GPAM	Up	1.52724	0.0437566
GPATCH4	Up	2.53529	0.00182367
GPC3	Up	2.73994	1.37729e-05
GPC4	Up	2.02106	0.00505307
GPC6	Up	2.02424	0.000270642
GPKOW	Up	1.5432	0.0453405
GPNMB	Up	2.27621	0.0141748
GPR124	Up	1.93893	0.000127141
GPR25	Up	1.63986	0.007089
GPR37	Up	1.61096	0.0177961
GPRASP1	Up	1.7346	0.0281615
GPRC5C	Up	1.74903	0.00440809
GPT2	Up	1.61546	0.00172802
GPX3	Up	4.03573	3.08043e-06
GRINA	Up	1.82637	0.026142
GSPT2	Up	1.8596	0.0332931
GSR	Up	1.70066	0.0329651
GSTA1	Up	2.16471	0.00618371
GSTT1	Up	2.22551	0.0328337
GTF2F1	Up	1.73326	0.00777052
GUSB	Up	1.7361	0.0381518
GXYLT1	Up	1.77526	0.0168594
HAAO	Up	2.12681	0.00271494
HABP2	Up	4.60874	0.000132757
HADHA	Up	1.57999	0.0163605
HAND2	Up	2.3577	0.000128408
HAO1	Up	3.04328	0.000911544
HAX1	Up	2.5365	0.0110221
HCAR1	Up	1.62318	0.020557
HDAC8	Up	1.51171	0.0465996
HDGF	Up	2.12551	0.00474318
HDLBP	Up	1.99666	0.000374426
HECTD3	Up	1.63643	0.00156997
HEXIM1	Up	1.51671	0.0153643
HFE2	Up	3.27124	0.00226967
HHLA3	Up	1.58479	0.0226992
HINT2	Up	1.84782	0.00371537
HIPK2	Up	1.64169	0.0210678
HIRIP3	Up	1.87475	0.000712912
HKDC1	Up	1.59232	0.00219389
HMGCS2	Up	1.93647	0.00104539
HMGN5	Up	2.61382	0.000439844
HMOX2	Up	1.9829	0.000248109
HNF4A	Up	2.28519	0.000677594
HNRNPA0	Up	1.97891	0.00749814
HNRNPU	Up	1.8794	0.0418413
HOMEZ	Up	1.85453	3.61835e-05
HOOK2	Up	1.59916	0.00508121
HP	Up	70.3269	0.000273009
HPD	Up	8.78228	1.55844e-05
HPN	Up	1.91763	0.000808007
HPR	Up	6.34852	0.00113194
HPX	Up	12.0298	0.000242414
HRG	Up	22.9631	0.00016517
HRSP12	Up	1.5052	0.0118452
HS2ST1	Up	1.72218	0.00939375
HS3ST1	Up	1.53709	0.0438017
HS3ST3A1	Up	2.25111	0.00577243
HSD11B1	Up	2.98498	0.00154704
HSD17B6	Up	1.92033	6.4262e-05
HSP90AA1	Up	5.89093	0.00226326
HSP90AB1	Up	4.73344	8.27418e-05
HSP90B1	Up	2.76609	0.000937136
HSPA1A	Up	2.40467	0.0322581
HSPA1L	Up	1.98663	0.0404737
HSPA5	Up	1.68229	0.0202814
HSPA8	Up	6.25514	0.00408579
HSPB1	Up	4.13213	0.000227528
HSPB6	Up	4.33881	0.000627589
HSPB8	Up	2.80239	0.00265693
HSPH1	Up	1.83338	0.000858328
HTATSF1	Up	2.21849	0.0135927
HUWE1	Up	1.71966	0.000497217
HYAL1	Up	1.64053	0.0150355
HYOU1	Up	1.51549	0.00642304
ICAM1	Up	1.72692	0.0033189
ICT1	Up	1.51085	0.0482846
ID1	Up	2.51012	0.00188562
ID4	Up	1.60519	0.00227829
IDH1	Up	1.68628	0.00644277
IDO2	Up	1.53647	0.0413873
IER3IP1	Up	2.62972	0.00632035
IGF1	Up	2.11731	7.51141e-05
IGFBP1	Up	2.20186	0.000547631
IGFBP3	Up	2.12546	0.000157533
IGFBP4	Up	12.6119	3.40236e-05
IGFBP7	Up	17.7463	1.24744e-05
IGIP	Up	1.50927	0.0490431
IL12RB2	Up	1.65454	0.00840992
IL13RA1	Up	1.93136	0.00788864
IL15RA	Up	1.5716	0.00128151
IL17RC	Up	1.59403	0.00638658
IL32	Up	4.01183	0.00199267
IMMP2L	Up	1.90833	0.0067493
IMP4	Up	2.09842	0.0139263
IMPDH2	Up	1.72051	0.0012882
INHBC	Up	1.74199	0.000210014
INHBE	Up	1.68885	0.00215562
INMT	Up	5.5097	9.00893e-05
INS-IGF2	Up	9.00722	0.000634665
INSR	Up	1.85764	5.63381e-08
INTS8	Up	1.50445	0.000527987
IQCC	Up	1.50855	0.0433793
IQCJ-SCHIP1	Up	1.95711	0.000428457
IRF2BP1	Up	1.90368	0.00820049
IRF2BPL	Up	1.82523	0.0094881
ITFG2	Up	1.62142	0.0101977
ITGA6	Up	1.53499	0.00332348
ITGA7	Up	1.50956	0.00830041
ITGA9	Up	1.83324	0.000170585
ITGB5	Up	1.70726	0.0029075
ITIH1	Up	1.53104	0.000797261
ITIH2	Up	1.5948	8.09696e-05
ITIH3	Up	1.81028	0.000469929
ITIH4	Up	4.11341	0.00106331
ITSN1	Up	2.23762	0.000983322
IVD	Up	1.65291	0.00134915
JAGN1	Up	1.60026	0.0132666
JTB	Up	1.51162	0.0324172
KAAG1	Up	2.00996	0.0192118
KANK2	Up	1.91965	8.76352e-05
KANK3	Up	2.63285	0.00673774
KCNS3	Up	1.60681	0.00452382
KDELR1	Up	2.83307	0.0293971
KDELR2	Up	3.32839	0.00346337
KDM8	Up	1.7145	0.00840973
KEAP1	Up	1.50615	0.00415591
KIAA0754	Up	1.60779	0.00529865
KIAA1211	Up	1.80895	0.00322342
KIAA1522	Up	1.57516	0.00509941
KIAA1919	Up	1.54575	0.000400537
KIF1C	Up	1.74929	0.00038801
KIF3A	Up	1.50986	0.00191827
KLHDC10	Up	1.60238	0.00430549
KLHL34	Up	1.6626	0.0183763
KNG1	Up	2.95175	0.000129292
KRT18	Up	5.49219	0.00092025
KRT19	Up	2.67569	0.000822163
KRT7	Up	1.51536	0.00330798
KRTAP12-2	Up	1.59676	0.0127443
KRTCAP3	Up	2.11064	0.0301918
L1TD1	Up	2.00411	0.000367391
LACTB2	Up	1.78582	0.00327694
LAD1	Up	2.15542	0.00308661
LAGE3	Up	1.70436	0.0131963
LAMA2	Up	1.8586	0.000174053
LAMB1	Up	1.90943	6.35954e-05
LAMB2	Up	1.53482	0.00414872
LAMP2	Up	1.88972	0.0126852
LAMTOR4	Up	1.92264	0.019965
LAPTM4A	Up	1.70742	0.0411632
LARGE	Up	2.1137	0.00259118
LARP1	Up	2.08648	0.00658211
LARP6	Up	2.04554	0.0301544
LASP1	Up	1.87613	0.0243318
LATS1	Up	1.53489	0.0396912
LBP	Up	3.67599	0.000720677
LCE1E	Up	2.12101	0.0381315
LCE2A	Up	1.74179	0.00691154
LCMT1	Up	1.53658	0.00343698
LDLR	Up	1.67959	0.00174436
LDOC1	Up	2.41308	0.0271958
LEAP2	Up	2.3394	0.0252248
LEO1	Up	1.68488	0.0416739
LGALS4	Up	2.61304	0.000598611
LGR4	Up	2.37588	5.18827e-05
LHFP	Up	1.83318	3.75223e-05
LIFR	Up	1.74895	0.00017624
LIMA1	Up	2.05862	2.55756e-05
LIME1	Up	1.71849	0.0076508
LIPC	Up	1.81114	0.00327043
LMCD1	Up	1.51209	0.00661079
LOC100129361	Up	1.70731	0.00506686
LOC100289561	Up	1.71894	0.00145292
LOC100862671	Up	1.67426	0.00247211
LOC101929561	Up	4.97698	0.000868262
LOC283278	Up	1.75512	0.0223722
LONP2	Up	1.95248	1.33756e-05
LPIN2	Up	1.57161	0.000669789
LPP	Up	1.71324	0.0144328
LRG1	Up	3.24173	0.000788782
LRP1	Up	1.80357	0.0222686
LRP10	Up	2.29686	0.000465315
LRP5	Up	2.14315	0.0032643
LRRC1	Up	1.83629	0.0192682
LRRC37A3	Up	1.53947	0.00189509
LRRC39	Up	2.17336	0.0274424
LRRC41	Up	1.54045	0.00113453
LRRC8A	Up	1.56704	0.0110633
LSR	Up	1.85587	0.000141327
LTBP3	Up	1.62792	0.0012156
LTBR	Up	1.81316	0.0439427
LUC7L3	Up	2.98311	0.00481529
LUM	Up	2.13381	0.000469116
LXN	Up	1.81668	0.0283307
LYPD1	Up	2.10955	0.0245524
LYRM1	Up	1.70352	0.0138338
LYRM4	Up	1.59374	0.0475475
MAB21L2	Up	1.54846	0.00307569
MAF	Up	1.70748	0.000228357
MAGI1	Up	1.98301	1.155e-05
MAGT1	Up	1.64721	0.00370076
MAL2	Up	1.60006	0.0490811
MAN1A1	Up	2.53581	0.00243402
MAN1C1	Up	1.53881	0.00367537
MAOB	Up	1.86573	0.000339848
MAP1B	Up	3.23232	4.5655e-05
MAP7	Up	1.79103	0.00012206
MAR2	Up	1.536	0.000895594
MARCKS	Up	1.66818	0.00565888
MARVELD2	Up	1.58211	0.00923547
MASP1	Up	1.84022	1.29658e-05
MAT1A	Up	4.59104	0.00888252
MDH2	Up	2.17652	0.0100494
MDP1	Up	1.57625	0.00719677
MED18	Up	1.55972	0.00332205
MED9	Up	1.63691	0.00900427
MESDC1	Up	1.64248	0.0144545
MESDC2	Up	1.51074	0.0407183
METTL21B	Up	1.90172	0.0045243
METTL6	Up	2.09912	0.0150505
METTL7A	Up	2.45642	0.000123195
METTL7B	Up	2.72304	0.00444617
MFAP4	Up	2.39037	3.94474e-05
MFSD2A	Up	2.071	4.26757e-05
MGAT1	Up	1.8771	0.0218486
MGAT2	Up	2.38061	7.62334e-05
MGAT4B	Up	1.65013	0.00936682
MIA2	Up	1.8697	0.00468795
MIEN1	Up	1.54144	0.0264148
MIF	Up	2.14554	0.000483712
MIXL1	Up	2.62977	0.000197433
MLEC	Up	1.58402	0.00119096
MLXIPL	Up	1.93221	0.00162287
MLYCD	Up	1.77223	0.000226379
MMP14	Up	3.95148	0.00108036
MMP7	Up	1.62137	0.0308194
MOGAT1	Up	1.5797	0.00159385
MORC4	Up	1.64727	0.000560523
MORF4L2	Up	1.59909	0.0100013
MPHOSPH8	Up	1.97214	0.017644
MPST	Up	1.86069	8.06892e-05
MPZL1	Up	1.50397	2.50405e-06
MRC1	Up	1.70216	0.0140206
MREG	Up	1.52746	0.0179804
MRFAP1	Up	4.52643	0.00202978
MRGPRX3	Up	1.79566	0.0147699
MRPL11	Up	1.83078	0.000280427
MRPL12	Up	2.60988	0.026096
MRPL13	Up	2.19783	0.0062197
MRPL17	Up	1.72839	0.00184396
MRPL20	Up	2.00725	0.00943625
MRPL34	Up	3.32946	0.00309604
MRPL40	Up	3.18723	0.0142807
MRPS10	Up	1.7654	0.00445076
MRPS12	Up	1.95566	0.00724708
MRPS24	Up	2.30571	0.0189706
MRPS26	Up	2.32811	0.000329666
MRTO4	Up	1.52293	0.016521
MSANTD2	Up	1.85341	0.0123391
MSC	Up	1.65336	0.0135734
MSH2	Up	1.71166	0.0107177
MST1	Up	2.05153	0.0010295
MST1L	Up	1.67928	0.00115144
MT1E	Up	1.71278	0.000403763
MT1G	Up	1.87763	0.0173541
MT2A	Up	3.03426	0.00231541
MTNR1B	Up	2.1145	0.0163042
MTSS1	Up	1.54057	0.0443034
MYH10	Up	3.25722	0.000624944
MYH11	Up	1.63237	0.0021508
MYH14	Up	1.83172	0.00024619
MYLK	Up	2.02653	0.00132997
MYO10	Up	1.70451	2.3702e-05
MYO18A	Up	1.59955	0.00399291
MYO1B	Up	1.6892	4.00512e-06
MYO1D	Up	1.96698	0.000529153
MYO1E	Up	1.50596	0.000773166
NAT8	Up	2.07169	0.00565255
NAV2	Up	1.51551	0.00170609
NCL	Up	4.18001	0.0048654
NCR2	Up	1.89716	0.0241741
NDN	Up	3.46401	0.000104253
NDUFA3	Up	1.5313	0.0254731
NDUFC2	Up	1.68453	0.00810304
NDUFC2-KCTD14	Up	1.69253	0.0181789
NDUFS3	Up	2.30238	0.000417296
NDUFV1	Up	1.88318	0.0154629
NELL2	Up	1.5494	0.000515336
NFATC3	Up	1.73475	0.00182951
NFE2L1	Up	2.20641	0.000483286
NFE2L2	Up	1.85158	0.020221
NFIA	Up	2.08184	6.83657e-06
NFIB	Up	1.95671	0.000173525
NFKBIL1	Up	1.6911	0.0297694
NGRN	Up	2.42168	0.0202459
NHP2	Up	1.6403	0.0145815
NID1	Up	1.91911	4.13998e-05
NIPSNAP1	Up	2.40443	0.000115084
NIT1	Up	1.77683	0.00684961
NLE1	Up	1.62701	0.0152296
NMRAL1	Up	1.79467	0.00101008
NMU	Up	1.73888	0.0113665
NNMT	Up	7.04256	1.30353e-05
NOB1	Up	1.68099	0.00855471
NOD1	Up	1.61176	0.0167124
NOL7	Up	1.8831	0.00349654
NOM1	Up	2.34619	8.88482e-05
NOP56	Up	1.84426	0.0114826
NOTCH4	Up	1.63557	0.00116172
NPAS2	Up	1.51619	0.00766701
NPFF	Up	2.96236	0.00382988
NPR2	Up	1.53749	0.00531294
NR0B2	Up	3.38739	0.000170105
NR2F2	Up	2.62206	1.15757e-05
NR3C1	Up	1.52262	0.0106647
NRP2	Up	1.58094	0.00180551
NT5C1B	Up	1.99954	0.0241406
NTN4	Up	2.08918	1.828e-06
NUCB1	Up	1.80899	0.00120664
NUCKS1	Up	2.23519	0.000124328
NUDC	Up	3.93158	0.000460576
NUDT16	Up	1.607	0.0348799
NUDT2	Up	1.51639	0.00516894
NUGGC	Up	2.18549	0.0109737
NUMA1	Up	1.84398	0.00316567
NUP62	Up	1.52687	0.0367313
NUP88	Up	1.63103	0.000340533
NUPR1	Up	8.81706	1.38896e-05
OARD1	Up	1.54527	0.00540184
OAZ3	Up	1.67513	0.000630256
ODF2	Up	1.57635	0.0388344
OLFML3	Up	3.03445	0.000367374
ONECUT1	Up	1.5037	0.000139078
OPN3	Up	1.75531	0.0119806
OPTN	Up	2.28844	0.000271976
OR10A2	Up	2.42139	0.00299856
OR8S1	Up	1.51667	0.0299641
ORM1	Up	31.5734	0.000190853
ORM2	Up	32.976	7.76772e-05
ORMDL3	Up	2.45613	0.00180406
OSCP1	Up	1.50435	0.0336188
OSGIN1	Up	1.74323	0.000313851
OTC	Up	2.23212	0.00415795
OTUD5	Up	1.86527	0.00148528
OVOS	Up	2.51326	0.0414044
P2RX4	Up	2.31494	0.00665786
PABPC4	Up	1.64236	0.0285915
PABPC5	Up	1.82014	0.049772
PABPN1	Up	3.34864	0.00329502
PAH	Up	3.4828	0.00141468
PALLD	Up	1.54997	0.00427675
PALM2-AKAP2	Up	3.5285	1.8737e-06
PALM3	Up	1.92273	0.000475065
PANX1	Up	1.69892	0.0389692
PARD3B	Up	1.54843	4.16324e-05
PC	Up	1.89704	0.000363487
PCBD1	Up	3.00646	0.00437955
PCCA	Up	1.59266	0.00110175
PCDHB14	Up	1.95618	0.00703294
PCDHB5	Up	1.56298	0.00455258
PCDHGB5	Up	2.20388	0.0471686
PCK1	Up	4.23045	0.000512844
PCK2	Up	1.60171	0.0036823
PCOLCE	Up	1.64569	0.00962412
PCSK9	Up	1.65087	0.00104142
PCYOX1	Up	2.13265	0.000286068
PDGFRA	Up	2.96119	1.72041e-05
PDHA1	Up	1.78603	0.0119194
PDIA4	Up	1.52235	0.000533294
PDZRN3	Up	1.5498	0.000592659
PEA15	Up	2.72627	0.014756
PEBP1	Up	4.4575	0.000196648
PECR	Up	3.02048	0.00118229
PELP1	Up	2.35314	0.00359901
PES1	Up	1.51739	5.01581e-05
PEX11A	Up	1.54009	0.00237337
PEX11B	Up	1.65291	0.00722981
PEX19	Up	1.77795	0.00127851
PEX6	Up	1.50086	0.00292396
PFDN2	Up	2.92468	0.0233583
PGM5	Up	2.01451	0.0135898
PGPEP1	Up	1.79276	0.00173317
PHACTR4	Up	1.65922	0.000349103
PHB2	Up	1.76037	0.00944751
PHF1	Up	1.87081	0.0367895
PHKG1	Up	1.55911	0.0145526
PHLDA3	Up	2.87789	4.60802e-05
PHLDB2	Up	1.77534	6.83229e-06
PHYKPL	Up	1.75221	0.0465952
PIGP	Up	1.56962	0.0224903
PIGR	Up	1.83652	6.93673e-05
PIGY	Up	2.35571	0.013276
PIK3C2A	Up	1.50618	0.000983099
PINK1	Up	1.55442	0.00191624
PIPOX	Up	2.51322	0.000185372
PKIG	Up	2.22215	0.000220151
PKLR	Up	1.5529	0.00841464
PKP4	Up	1.71393	0.00361462
PLA2G12B	Up	1.87446	0.0121274
PLA2G2A	Up	2.29576	0.000161931
PLA2G2E	Up	1.79249	0.0278057
PLAC9	Up	1.59214	0.00307626
PLCXD3	Up	2.70548	9.00854e-05
PLEKHA4	Up	2.85926	0.000281177
PLEKHA5	Up	1.51819	0.000106981
PLEKHA6	Up	1.63547	0.00177202
PLG	Up	3.51505	0.000439933
PLGLB1	Up	2.26563	0.000215082
PLGLB2	Up	1.5968	0.0111418
PLIN5	Up	2.61666	0.000813039
PLK2	Up	2.22129	0.00308371
PLOD2	Up	1.87239	0.00974911
PLS3	Up	1.98235	0.000498706
PMF1	Up	2.19117	0.00678017
PMM2	Up	1.70959	0.023845
PNPO	Up	2.93599	6.44824e-05
PODN	Up	2.65892	0.000473996
POLD4	Up	2.13034	0.00483521
POLDIP2	Up	1.73996	0.000361539
PON3	Up	1.62119	0.00531512
POR	Up	1.96271	0.00431843
POU3F3	Up	1.58111	0.0479163
PPAP2B	Up	1.94726	0.00352036
PPAPDC2	Up	2.03708	0.000617713
PPARA	Up	1.59027	2.90257e-06
PPIL1	Up	2.36459	0.000312454
PPM1D	Up	2.21292	0.00188507
PPP1R3B	Up	2.20364	4.21519e-05
PPP1R3C	Up	1.79858	0.00661441
PPP2R5E	Up	1.8672	0.00125209
PRAP1	Up	2.1992	0.00236146
PRDM5	Up	1.71767	0.0308909
PRDX2	Up	1.99262	0.0139149
PRDX4	Up	2.59218	0.00121104
PRELP	Up	1.63418	7.9463e-05
PRG4	Up	2.8804	0.00149314
PRKAB1	Up	1.5072	0.0108476
PRKAB2	Up	1.55319	0.00357785
PRKCSH	Up	2.23514	0.00162359
PRKD1	Up	1.89351	0.00196166
PROC	Up	4.38056	0.000227951
PRODH2	Up	2.90035	0.00307644
PROS1	Up	1.6349	0.0121288
PROSC	Up	1.85279	0.0017965
PROX1	Up	1.58164	0.000192322
PRPF40B	Up	1.51752	0.042222
PRPSAP2	Up	1.76625	0.00200815
PRR20E	Up	1.62574	0.0383177
PRSS23	Up	1.64812	0.000225067
PRSS42	Up	1.67012	0.00169738
PSD3	Up	1.7358	0.000231813
PSMB4	Up	1.5862	0.0186965
PSMD13	Up	1.50303	0.036926
PSPH	Up	1.56485	0.000253934
PTGFRN	Up	1.99795	0.000632613
PTGR1	Up	2.78178	0.00385771
PTGR2	Up	1.95868	0.00440812
PTMS	Up	8.25574	0.00152248
PTP4A1	Up	1.61199	5.48e-05
PTPMT1	Up	2.02585	0.00103862
PTPRF	Up	3.58405	0.000102122
PTPRG	Up	1.75169	0.00032575
PTPRK	Up	2.22018	0.000367303
PTPRM	Up	2.13236	2.04353e-05
PTPRS	Up	1.53472	0.00119707
PTRF	Up	6.26502	6.58636e-05
PVR	Up	1.69149	4.68438e-05
PVRL2	Up	1.93317	0.000689822
PXMP2	Up	1.5332	0.00551976
QPRT	Up	3.77693	0.000362492
QSOX1	Up	1.6491	0.00445993
RAB13	Up	2.305	0.0003479
RAB15	Up	1.85315	0.0459504
RAB43	Up	2.01923	0.00184973
RAB6A	Up	1.61428	0.00515165
RAD23B	Up	1.69683	0.00654334
RAMP2	Up	3.60087	0.00823237
RANGAP1	Up	3.32275	7.14191e-05
RARRES1	Up	1.51546	0.0279272
RARRES2	Up	5.51453	0.000291177
RASD1	Up	2.7008	0.00544739
RASEF	Up	1.62847	0.000741773
RBAK-RBAKDN	Up	1.54819	0.00499435
RBBP7	Up	1.7402	0.0170223
RBM25	Up	1.85103	0.0359492
RBM42	Up	1.67843	0.0175431
RBMS2	Up	1.52394	2.89582e-05
RBMS3	Up	1.76825	0.00536884
RBP1	Up	1.68973	0.00534054
RBP4	Up	4.40492	0.000352534
RBP5	Up	1.57251	0.00177147
RCAN2	Up	1.77408	0.00080623
RCN3	Up	2.34628	0.00157708
RDX	Up	1.81161	0.00228623
REEP6	Up	1.8257	0.0488251
RFTN1	Up	1.57386	0.0488689
RGN	Up	2.48661	0.00139966
RGS5	Up	1.5522	0.00602564
RHCG	Up	1.98605	0.0036175
RHOB	Up	2.18931	0.00243846
RHOD	Up	4.12643	8.91756e-05
RILP	Up	2.05654	0.00209719
RILPL1	Up	1.59391	0.000153217
RMDN3	Up	1.57519	9.00441e-05
RNASE10	Up	1.57395	0.0148945
RNASE4	Up	2.32248	0.012915
RNF128	Up	1.91836	0.00264051
RNF170	Up	1.85834	0.000737679
ROBO1	Up	1.50489	0.000113748
ROMO1	Up	2.37535	0.00422328
RPGR	Up	1.6733	0.0475863
RPL12	Up	1.96233	0.00134983
RPL15	Up	3.29637	0.037938
RPL17	Up	1.90458	0.00549785
RPL17-C18orf32	Up	1.51853	0.00113073
RPL23A	Up	1.6901	0.0487925
RPL26	Up	2.26507	0.0108319
RPL27A	Up	1.58703	0.0278085
RPL3	Up	1.58904	0.0115423
RPL39L	Up	2.84678	0.0130361
RPL4	Up	2.24584	0.00701684
RPL7L1	Up	1.57008	0.0011201
RPN1	Up	2.33706	0.00181747
RPN2	Up	1.53742	0.00169029
RPRML	Up	1.74038	0.0297635
RPS14	Up	2.4032	2.47439e-05
RPS17	Up	3.43257	0.013949
RPS20	Up	2.37227	0.0181533
RPS4X	Up	2.15301	0.00234685
RPS4Y1	Up	3.5732	0.0368668
RPS6	Up	2.08413	0.0158424
RPS7	Up	1.54445	0.0210506
RRBP1	Up	1.59502	0.000466252
RRM2	Up	1.63883	0.0128693
RTKN	Up	1.73826	0.0130479
RUNX1T1	Up	1.52959	0.00947616
RWDD3	Up	2.14531	0.00426279
RWDD4	Up	1.66348	0.0110533
S100A13	Up	1.82987	0.00679688
S100A16	Up	1.90265	0.0108766
SAA1	Up	2.38575	0.00208209
SAA2	Up	3.58907	0.00405889
SAA2-SAA4	Up	6.06289	0.00852169
SAA4	Up	3.01145	0.0152226
SAFB	Up	1.5193	0.0188729
SAFB2	Up	1.60849	0.0194221
SAR1A	Up	2.37252	0.00770543
SAT2	Up	5.54642	0.00237482
SBDS	Up	2.04661	0.00363924
SCCPDH	Up	1.88569	0.00109802
SCOC	Up	1.78516	0.0123295
SCP2	Up	1.79671	0.000989386
SCTR	Up	1.50305	0.0195124
SDC1	Up	4.71166	4.60663e-05
SDC2	Up	2.39487	0.000524961
SDS	Up	2.16641	0.0204068
SEC61A1	Up	1.58277	0.00659947
SEC62	Up	1.88306	0.0287894
SEMA5A	Up	1.58649	0.000428543
SENP3	Up	1.67507	0.0411892
SEPHS2	Up	3.87276	0.00519474
SEPP1	Up	2.34707	1.26469e-06
SEPT10	Up	1.59211	0.0350323
SEPT11	Up	1.94825	6.10428e-05
SEPT4	Up	1.6259	0.000945827
SEPT8	Up	1.50644	0.0138659
SERBP1	Up	1.6812	0.0026085
SERPINA1	Up	11.0745	0.000216343
SERPINA10	Up	2.30751	0.000474162
SERPINA3	Up	25.8212	0.00879275
SERPINA4	Up	2.31216	0.0226738
SERPINA5	Up	2.23643	0.00992413
SERPINA6	Up	2.24228	0.000957326
SERPINC1	Up	4.29345	0.00251079
SERPIND1	Up	2.208	0.000542016
SERPINE1	Up	2.30351	0.00136447
SERPINF1	Up	1.76304	0.000368924
SERPINF2	Up	2.66092	0.00312406
SERPING1	Up	21.4468	0.000164004
SERPINH1	Up	2.4146	0.000603352
SESN2	Up	1.62679	1.24406e-05
SETBP1	Up	2.01924	0.000586132
SFTA3	Up	1.54439	0.0433436
SFXN2	Up	1.60447	1.67765e-05
SGK3	Up	1.58444	0.00415024
SGPP2	Up	1.9153	0.00204992
SH2B1	Up	1.5605	0.00510447
SH3PXD2A	Up	1.85692	0.000177543
SHANK3	Up	1.63488	0.00308026
SHMT1	Up	1.50133	0.00720883
SHROOM1	Up	2.02394	0.000491401
SHROOM3	Up	1.63788	7.85564e-06
SIX6	Up	1.57686	0.00933698
SKA2	Up	2.25557	0.00486765
SKIV2L	Up	1.74941	0.000767783
SLC12A2	Up	1.94114	0.00266404
SLC13A4	Up	1.5226	0.0262278
SLC13A5	Up	1.51062	0.0331128
SLC25A47	Up	1.53945	0.00328322
SLC27A5	Up	1.89105	0.00114924
SLC30A10	Up	1.6079	2.21522e-05
SLC31A1	Up	1.93998	8.58656e-05
SLC34A2	Up	2.11217	0.000479094
SLC35A2	Up	1.52511	0.00961325
SLC35D1	Up	1.91921	0.000179968
SLC38A4	Up	1.74834	0.00644283
SLC39A14	Up	1.5041	0.00019502
SLC39A5	Up	1.5461	0.0329742
SLC39A7	Up	1.51158	0.0121381
SLC46A1	Up	1.80298	0.00254366
SLC9A3R2	Up	2.71946	0.000263988
SLCO2B1	Up	1.67087	0.000801811
SMAD5	Up	1.69402	0.00101055
SMC1A	Up	1.56457	0.0465627
SMIM14	Up	2.7652	0.00362215
SNRNP70	Up	2.25805	0.00277174
SNTB1	Up	1.76769	0.00424055
SNURF	Up	2.02081	0.0125794
SNX7	Up	1.69747	0.00604353
SOCS6	Up	1.5759	0.00998217
SOD2	Up	2.97278	0.0386443
SOD3	Up	1.837	0.000838376
SORD	Up	1.67764	0.00326207
SOWAHC	Up	1.98081	0.00182012
SOX12	Up	1.64413	0.00363329
SOX18	Up	4.34536	0.0124845
SOX9	Up	1.84375	0.000225775
SPAG1	Up	1.6201	0.0066175
SPATA13	Up	1.57545	0.00183029
SPATS2L	Up	1.7938	3.48197e-07
SPDYE5	Up	1.59606	0.000640586
SPO11	Up	2.30912	0.0113934
SPON1	Up	1.71004	0.000493886
SPON2	Up	1.96558	0.00326939
SPP1	Up	5.33019	0.00306751
SPR	Up	1.52509	0.00046155
SPRYD4	Up	1.62351	0.000358633
SPTBN1	Up	1.76054	0.000123683
SQSTM1	Up	1.55019	0.00758891
SRRM2	Up	1.8564	0.0268346
SRRM5	Up	1.50504	0.00870156
ST13	Up	2.24565	0.0161165
ST3GAL6	Up	1.70799	0.00434068
ST6GAL1	Up	3.23596	0.00160059
ST6GALNAC6	Up	1.91745	0.000278757
STARD10	Up	3.06041	0.00417817
STAT2	Up	1.56717	0.0288827
STAU1	Up	1.77433	0.00824627
STBD1	Up	1.66802	0.00123178
STMN2	Up	2.21662	0.00270389
SULT1E1	Up	1.54319	0.0266303
SULT2A1	Up	1.8694	0.000796505
SUMF2	Up	2.46801	7.6986e-05
SUMO2	Up	1.51389	0.000954604
SYCE2	Up	1.59025	0.0322091
SYCN	Up	1.66214	0.0122158
SYCP3	Up	1.51345	0.00509183
SYNPO	Up	1.54575	1.80532e-05
SYNPO2	Up	2.40049	1.34804e-05
SYPL1	Up	1.54024	0.0274498
TAF6L	Up	1.56419	0.0267248
TAGLN	Up	4.05056	0.00160259
TAT	Up	5.48748	0.00176038
TCAIM	Up	1.5081	0.000685117
TCEAL3	Up	3.57624	0.00180014
TCEAL4	Up	7.45794	0.000101914
TCEB1	Up	1.62059	0.0050414
TCEB2	Up	2.74149	0.00392712
TDO2	Up	1.72967	0.00099596
TENC1	Up	1.94629	0.000509387
TEX264	Up	1.53811	0.0265331
TF	Up	3.3236	0.00136524
TFR2	Up	2.28361	0.00106361
TGFBR3	Up	1.80861	0.000321534
TGIF2	Up	2.1056	0.00197566
TGM2	Up	1.57169	0.000422486
THAP5	Up	1.78591	0.0105259
THAP8	Up	2.36869	0.0447164
THBS2	Up	3.36804	3.17695e-05
THY1	Up	4.61648	0.000676913
TIMM10	Up	1.88334	0.00338138
TIMP1	Up	7.70763	0.00532068
TIMP2	Up	2.44663	0.0157824
TIMP3	Up	3.19695	0.000144842
TJP1	Up	2.30984	4.15258e-05
TM4SF1	Up	1.58611	0.00191223
TM4SF4	Up	3.66829	0.000404605
TMBIM6	Up	2.28496	0.0092412
TMED2	Up	1.89265	0.00171276
TMED7-TICAM2	Up	1.55871	0.0452075
TMED9	Up	2.413	0.00192333
TMEM14A	Up	1.97695	0.00463584
TMEM160	Up	1.50564	0.034087
TMEM176A	Up	2.0047	0.000726583
TMEM176B	Up	3.70997	0.00273502
TMEM178B	Up	1.62238	0.00506161
TMEM192	Up	1.6468	0.0450675
TMEM2	Up	1.54407	0.00594887
TMEM204	Up	1.92435	0.0185894
TMEM253	Up	1.75504	0.024469
TMEM45A	Up	1.7432	0.00679808
TMEM56	Up	1.87365	0.000103909
TMEM56-RWDD3	Up	1.76059	0.0341798
TMEM70	Up	1.57015	0.00111729
TMPRSS6	Up	1.58102	0.00319376
TMUB1	Up	1.86584	0.00655212
TMX4	Up	2.74181	0.0365029
TNFAIP1	Up	1.62181	0.00473861
TNFRSF10B	Up	1.65512	0.00242427
TNFRSF12A	Up	2.35423	0.000374033
TNFSF14	Up	2.0908	0.00837145
TNS1	Up	2.22112	6.14165e-05
TNS3	Up	2.20654	0.000152313
TOMM5	Up	1.68373	0.00122876
TOR1A	Up	1.63026	0.0162243
TPBG	Up	1.53039	0.0394342
TPM1	Up	2.37657	0.000262747
TPM2	Up	3.42279	0.000159782
TPST2	Up	1.87268	0.00753946
TRAF4	Up	1.51542	0.042311
TRAK2	Up	1.66146	0.000998203
TRAM1L1	Up	1.57101	0.0138023
TRANK1	Up	1.61679	0.0281411
TRAPPC4	Up	1.65366	0.00204008
TRIM15	Up	1.61992	0.00458929
TRIM56	Up	1.70428	0.00383373
TRIM73	Up	1.911	0.00708349
TRIML1	Up	1.54281	0.0194705
TRIP10	Up	1.87988	0.000345662
TRNP1	Up	3.29242	0.000650353
TRUB2	Up	1.90516	0.0211987
TSHZ2	Up	1.98617	0.000212465
TSPAN6	Up	2.2599	0.000934943
TSPYL1	Up	2.16616	0.000161026
TSPYL5	Up	1.69371	0.00189562
TSR3	Up	1.70915	0.0372843
TST	Up	2.42526	0.00208919
TTC23	Up	1.68116	0.0254192
TTC30B	Up	1.71801	0.00859063
TTC36	Up	2.03251	0.00110002
TTC39C	Up	1.98142	0.000393685
TTR	Up	7.69717	0.000808622
TUSC1	Up	1.81539	0.013033
TUSC2	Up	1.57564	0.00452756
UACA	Up	3.47805	1.20853e-05
UAP1	Up	3.73581	7.55999e-06
UBAP2L	Up	1.68822	0.00720208
UBB	Up	1.72322	0.00105565
UBD	Up	10.2571	0.00438377
UBP1	Up	1.72753	0.00879706
UBTF	Up	2.02169	0.000986103
UGP2	Up	2.15901	0.00507161
UGT1A10	Up	2.62075	0.00276738
UGT1A4	Up	1.84645	0.00782623
UGT1A6	Up	2.11198	0.00866207
UGT1A8	Up	3.51418	0.00188591
UGT1A9	Up	5.06683	0.00546867
UGT2B10	Up	5.04398	0.000348846
UGT2B15	Up	1.63071	0.000132868
UGT2B4	Up	3.05435	0.0048471
UGT2B7	Up	6.98684	0.00083919
UNC5CL	Up	1.76776	0.00809408
UPB1	Up	1.76299	0.00619327
UPF3B	Up	1.9687	0.0141143
UQCRQ	Up	2.04851	0.000395726
URGCP-MRPS24	Up	1.67672	0.00409541
USO1	Up	2.34877	0.000451826
USP21	Up	1.56193	0.0253013
USP9X	Up	1.63925	0.00424782
UTP14C	Up	1.54114	0.0478167
VASH1	Up	1.7261	0.0289502
VAT1	Up	1.70104	0.000337919
VCP	Up	1.72698	0.00010993
VEGFA	Up	1.51816	0.000396351
VHL	Up	1.67516	0.0289078
VKORC1	Up	4.33748	0.000676395
VNN1	Up	2.363	0.00280976
VPS52	Up	1.68513	0.000743245
VPS72	Up	1.7651	0.040156
VTN	Up	38.5948	0.000205709
VWA1	Up	1.84207	0.013352
WBP5	Up	5.38432	0.000158857
WDR55	Up	2.10339	5.16918e-05
WDR73	Up	1.81607	0.000202531
WDR88	Up	2.68797	0.0277914
WSB2	Up	2.0793	0.00566427
WWTR1	Up	2.41104	0.00174594
YAP1	Up	2.70707	9.9131e-05
YIPF3	Up	1.68374	0.00925756
YRDC	Up	1.56695	0.0373826
ZBED1	Up	1.68133	0.0121418
ZBED3	Up	1.58199	0.0272013
ZBTB20	Up	1.67639	0.000121767
ZBTB25	Up	1.5124	0.0058308
ZBTB4	Up	1.52897	0.0157189
ZBTB47	Up	1.96626	0.00190127
ZC3H10	Up	1.88515	0.0463278
ZC3H13	Up	3.70163	0.000639089
ZDHHC24	Up	1.58724	0.00509892
ZEB1	Up	2.07693	0.000332243
ZFHX3	Up	1.54877	0.00219936
ZFYVE20	Up	1.50946	0.000215805
ZG16	Up	2.08067	0.00781796
ZHX1	Up	1.68656	0.000956102
ZHX2	Up	1.56912	0.00203316
ZKSCAN1	Up	1.53653	0.000485538
ZMYND11	Up	2.09312	0.0022798
ZNF160	Up	1.81588	0.00323546
ZNF205	Up	2.02769	0.017012
ZNF22	Up	1.70586	0.00821911
ZNF253	Up	1.5344	0.0197913
ZNF263	Up	2.08212	0.0184168
ZNF275	Up	1.88319	0.00259435
ZNF304	Up	1.63067	0.000509814
ZNF37A	Up	1.62892	0.0173898
ZNF428	Up	1.81118	0.00401044
ZNF440	Up	1.57646	0.0239464
ZNF443	Up	1.86962	0.0222342
ZNF445	Up	1.55565	0.00644538
ZNF497	Up	1.67583	0.00125939
ZNF513	Up	1.76102	0.00509585
ZNF532	Up	1.65593	0.00269858
ZNF544	Up	1.52349	0.000571321
ZNF551	Up	1.6954	0.0122592
ZNF552	Up	1.65035	0.0271973
ZNF557	Up	1.61971	0.000374006
ZNF563	Up	1.60668	0.00138113
ZNF566	Up	1.95228	0.000110025
ZNF579	Up	1.85024	0.00928988
ZNF585B	Up	1.65382	0.0114728
ZNF593	Up	2.49346	0.0199569
ZNF594	Up	2.32606	0.0259905
ZNF622	Up	2.28602	0.00737934
ZNF664	Up	1.68757	0.04017
ZNF716	Up	1.64803	0.0317333
ZNF747	Up	2.18135	0.020473
ZNF75A	Up	1.64762	0.00574985
ZNF768	Up	2.08278	0.000997095
ZNF785	Up	1.71528	0.0259247
ZNF84	Up	1.51467	0.000279923
ZNF846	Up	1.81753	0.00661283
ZNHIT2	Up	1.55335	0.0138092
ZSCAN21	Up	2.54009	0.00378329
ZSCAN32	Up	1.54585	0.0271264
AANAT	Down	-2.02893	0.0284358
ABCB7	Down	-1.83731	0.0203134
ABCD2	Down	-2.82112	0.0305801
ABRA	Down	-2.09127	0.0411279
ACRV1	Down	-2.08111	0.00297476
ADPRHL1	Down	-1.60388	0.00892907
AGPAT1	Down	-1.76448	0.00156189
AGTPBP1	Down	-1.97781	0.0030127
ALLC	Down	-2.41072	0.0401071
AP1S2	Down	-2.06979	0.000643519
APOBEC3A	Down	-2.78632	0.00487478
APOBEC3B	Down	-1.53641	0.0121604
ARMS2	Down	-1.66154	0.0386313
ATG3	Down	-2.93979	0.00893531
ATP2B3	Down	-1.86478	0.00460835
B3GALT1	Down	-4.50927	0.0140783
B3GAT1	Down	-1.53654	0.0264035
BANK1	Down	-2.67636	0.000154312
BCL2A1	Down	-5.65601	0.00195137
BEND2	Down	-1.88793	0.00134504
BMP5	Down	-2.70763	0.0352164
BPIFB2	Down	-1.63602	0.00410482
BPIFB3	Down	-1.65045	0.00346531
BTNL2	Down	-3.43847	0.0354353
C10orf105	Down	-1.85556	0.025194
C10orf54	Down	-2.21914	0.00088637
C10orf95	Down	-1.69204	0.0398326
C19orf59	Down	-1.50076	0.0128401
C1orf141	Down	-1.51827	0.043646
C1orf162	Down	-1.93358	0.016156
C1orf185	Down	-1.80157	0.00797656
C2orf16	Down	-1.53489	0.0259396
C2orf88	Down	-1.70816	0.017892
C3orf27	Down	-2.24835	0.0198602
C3orf38	Down	-2.79419	0.0480374
C3orf56	Down	-1.95759	0.0068934
C5orf58	Down	-2.75466	0.0124088
C8orf59	Down	-1.82945	0.00920986
C9orf72	Down	-1.59711	0.00487508
CAPN13	Down	-1.76486	0.0466783
CARD16	Down	-3.13446	0.0213247
CARD17	Down	-2.8329	0.00278173
CATSPER4	Down	-1.93549	0.00579902
CCDC134	Down	-1.9399	0.0123962
CCDC140	Down	-1.67275	0.0246513
CCL5	Down	-1.69931	0.0303922
CCR1	Down	-2.71325	0.0184492
CD226	Down	-3.93264	0.00558401
CD300A	Down	-1.52285	0.0237155
CD300C	Down	-1.53303	0.0128241
CD48	Down	-2.04335	0.00262658
CD52	Down	-4.52392	0.0185952
CD53	Down	-1.88877	0.000395661
CD69	Down	-2.04376	0.000661076
CD79A	Down	-1.5387	0.0024163
CDH12	Down	-1.88004	0.0224984
CDKN2D	Down	-5.64253	0.0016243
CELF2	Down	-1.63547	0.000409728
CER1	Down	-1.6709	0.00196154
CFP	Down	-1.96569	0.00173072
CHRM5	Down	-1.56366	0.028289
CLC	Down	-1.87875	0.0108358
CLEC1B	Down	-2.60762	0.042665
CLEC4D	Down	-3.36786	0.0165527
CLEC4E	Down	-1.73776	0.0184665
CNBD1	Down	-2.99591	0.002653
CNTN3	Down	-2.09657	0.0302324
CORO1A	Down	-3.01612	0.0284961
CORT	Down	-2.14742	0.0369727
CSF3R	Down	-1.65792	0.0168019
CSN2	Down	-1.79945	0.0278769
CST9L	Down	-1.64572	0.0489673
CTXN2	Down	-2.51068	0.0484752
CTXN3	Down	-4.01263	0.0083648
CXCL11	Down	-3.05172	0.00929154
CYP1A1	Down	-1.81269	0.0147412
CYTIP	Down	-4.69312	0.000200833
DEFB105A	Down	-1.89427	0.0391056
DEFB105B	Down	-3.68608	0.00856119
DGKI	Down	-1.96188	0.0158228
DIO2	Down	-2.03727	0.0354651
DNM3	Down	-1.72557	0.035577
DNMT3L	Down	-1.73889	0.00972419
EAF2	Down	-2.16792	0.0196068
EMB	Down	-1.54523	0.00583698
EVI2A	Down	-4.97524	0.000149342
EVI2B	Down	-2.65774	0.0139289
FAM175B	Down	-2.56162	0.0208802
FAM196B	Down	-2.44182	0.000481503
FAM49A	Down	-1.61808	0.00623457
FAR1	Down	-1.92879	0.0100058
FCN1	Down	-2.99481	0.00605126
FERMT3	Down	-1.66293	0.0409098
FGL2	Down	-2.25001	0.0308704
FGR	Down	-2.04252	0.000390755
FLNA	Down	-1.53827	0.0356858
FLNC	Down	-1.87542	0.0458988
FMNL1	Down	-1.7702	0.0126148
FOSL1	Down	-1.85324	0.019689
FYB	Down	-1.68274	0.00382196
G6PD	Down	-2.01654	0.0279377
GCA	Down	-2.86328	0.00328762
GCAT	Down	-1.77726	0.0446671
GFI1B	Down	-2.32297	0.0133944
GKN1	Down	-2.01787	0.00226141
GLIPR1	Down	-2.06513	0.00839771
GLRA3	Down	-1.77768	0.0414151
GMFG	Down	-1.54371	0.0332166
GMPPA	Down	-1.53113	0.0464111
GP1BA	Down	-2.2382	0.0411158
GPCPD1	Down	-1.57171	0.00408175
GPR115	Down	-1.81726	0.0122725
GPR132	Down	-1.92303	0.021156
GPR141	Down	-2.44761	0.0253922
GPR183	Down	-2.05533	0.00771602
GPR55	Down	-1.56049	0.00559142
GPSM3	Down	-1.74277	0.0190627
GZMA	Down	-1.80407	0.038391
HCAR3	Down	-1.85585	0.0243589
HIST1H2AC	Down	-1.95256	0.0354794
HIST1H2BD	Down	-3.30432	0.0286742
HIST1H2BE	Down	-3.52854	0.0269907
HIST1H3D	Down	-1.81623	0.0284798
HIST2H2BE	Down	-3.62001	0.0179332
HIST2H3C	Down	-1.95271	0.0489793
HOXA1	Down	-5.79923	0.0020671
HOXB7	Down	-2.22589	0.0319079
HS3ST5	Down	-2.50738	0.0252714
IFNE	Down	-2.10362	0.0102165
IFNW1	Down	-2.97636	0.0244702
IKZF1	Down	-3.37631	0.0040023
IL5	Down	-2.86032	0.0077586
ITGA2B	Down	-1.54632	0.015
ITGA4	Down	-1.84381	0.0147126
ITGB3	Down	-2.15601	0.0122542
IZUMO1	Down	-2.07109	0.0482624
KCTD4	Down	-5.4063	0.000503898
KLRC2	Down	-2.5314	0.000122289
KLRF1	Down	-1.86008	0.0119837
KRT9	Down	-2.2447	0.0128363
LGALS9	Down	-1.93956	0.00442326
LGALSL	Down	-1.55677	0.0218542
LILRA2	Down	-2.36993	0.000525434
LILRA3	Down	-2.5352	0.0128725
LIPN	Down	-2.77341	0.0339492
LOC100287036	Down	-1.98047	0.0179784
LOC339862	Down	-1.98126	0.0329783
LRMP	Down	-1.52505	0.00291973
LRRC25	Down	-1.51723	0.00591255
LRRC8C	Down	-2.03827	0.0230744
LST1	Down	-2.67765	0.0460839
LYVE1	Down	-2.15818	0.0320056
LYZ	Down	-2.12671	0.00784611
MAGEA4	Down	-1.94	0.0347819
MAGEC3	Down	-5.14744	0.0170227
MAP4K2	Down	-1.56401	0.0316983
MAR1	Down	-2.5806	0.00407022
MEGF10	Down	-1.63858	0.0240914
MMP10	Down	-1.70937	0.0257581
MMP3	Down	-2.22674	0.0273633
MMP8	Down	-1.81836	0.0460654
MNDA	Down	-1.70563	0.00733237
MRPS18C	Down	-2.11552	0.00815855
MS4A14	Down	-1.62764	0.0324459
MS4A6E	Down	-2.45559	0.00177076
MSGN1	Down	-1.50484	0.0314528
MSTN	Down	-4.65507	0.0132623
MTBP	Down	-1.62217	0.0461985
MTMR8	Down	-3.54391	0.0151743
MUSK	Down	-2.53302	0.0373112
MYLIP	Down	-1.58388	0.00201585
MYO1G	Down	-1.6165	0.0176921
NDP	Down	-2.56274	0.000222181
NFKBIA	Down	-1.53703	0.00436411
NME5	Down	-3.51673	0.0389668
NRGN	Down	-2.94786	0.0180053
NUF2	Down	-1.7242	0.0416958
NXPE2	Down	-1.63631	0.0230946
ODAM	Down	-4.02146	0.00399869
OMG	Down	-2.76656	0.0194198
OPN1MW	Down	-1.50487	0.0120326
OR10H5	Down	-2.67665	0.00751092
OR11H1	Down	-2.59463	0.0286275
OR11H12	Down	-1.91214	0.0228979
OR13C5	Down	-2.19736	0.00116969
OR1K1	Down	-2.03697	0.03302
OR1L1	Down	-2.06635	0.0362292
OR2A7	Down	-2.77739	0.0442516
OR2S2	Down	-2.80604	0.0257975
OR4C12	Down	-1.93619	0.0228482
OR4F15	Down	-1.90053	0.00395774
OR4M1	Down	-2.91288	0.0210391
OR4M2	Down	-3.36682	0.0165255
OR51A7	Down	-2.7512	0.0160952
OR51E2	Down	-2.48902	0.00154776
OR52B6	Down	-2.63165	0.0124897
OR52E8	Down	-2.11377	0.0106607
OR52H1	Down	-2.87969	0.0112348
OR52J3	Down	-2.04013	0.0216413
OR5A2	Down	-1.72989	0.0437186
OR6B2	Down	-1.64654	0.0158903
OR6B3	Down	-2.48934	0.0161153
OR6P1	Down	-2.59727	0.0395565
OR8A1	Down	-2.41358	0.00214429
OR8I2	Down	-2.01109	4.16492e-05
P2RY13	Down	-2.35519	0.0351362
PAQR6	Down	-1.53067	0.0446297
PCDHGC4	Down	-1.54746	0.0101844
PCGF5	Down	-1.7322	0.00412281
PCYT1B	Down	-1.63398	0.0169436
PDE6G	Down	-3.24689	0.00522642
PF4	Down	-7.4544	0.00895488
PF4V1	Down	-7.94083	0.0423311
PFKFB3	Down	-1.5705	0.0292791
PGBD3	Down	-1.94856	0.0435201
PGP	Down	-2.36139	0.00907444
PIAS1	Down	-1.56523	0.0320094
PLBD1	Down	-1.84755	0.011014
PLEK	Down	-1.89502	0.00185897
PLP2	Down	-1.92083	0.0494125
PLSCR5	Down	-2.32481	0.0308556
PNMA5	Down	-1.93395	0.00409763
POTEF	Down	-1.58243	0.00105892
PPBP	Down	-3.46641	0.0107711
PPDPF	Down	-1.86424	0.0418636
PPP1R17	Down	-3.42596	0.027031
PRKCB	Down	-1.71465	0.0030778
PRKCD	Down	-1.72617	0.00859043
PSG2	Down	-2.01624	0.0244929
PSTPIP1	Down	-1.61766	0.00166021
PTGES3L	Down	-4.0263	0.000494413
PTPLAD2	Down	-1.70099	0.00076384
PTPN22	Down	-1.63949	0.0295619
PTPN6	Down	-1.73458	0.00120517
PTPRC	Down	-2.02173	0.00308178
PTPRR	Down	-1.55622	0.0292131
PYHIN1	Down	-1.59644	0.00656922
RAB27B	Down	-1.60554	0.0320215
RAB3D	Down	-1.88235	0.000887223
RBFOX3	Down	-1.59203	0.0124069
RBMY1A1	Down	-1.50356	0.00390022
RBMY1J	Down	-1.52855	0.0313257
RD3L	Down	-2.49319	0.0220512
REC8	Down	-1.64624	0.0297931
RELT	Down	-1.581	0.00102085
REN	Down	-2.01812	0.0392587
REP15	Down	-2.26131	0.0182384
RGAG1	Down	-6.90657	0.01581
RGS18	Down	-3.04901	0.00884072
RGS21	Down	-1.64576	0.0316426
RHD	Down	-1.7315	0.0236964
RRS1	Down	-1.64048	0.0197741
S100A12	Down	-2.71957	0.0194548
S100A4	Down	-3.84465	0.00301737
S100A5	Down	-2.00345	0.0158718
S100A8	Down	-7.49937	0.00143162
S100A9	Down	-9.88562	0.0013475
SAMSN1	Down	-1.73718	0.0141326
SDPR	Down	-1.53229	0.00507476
SELL	Down	-2.74561	0.0307544
SEMA4D	Down	-1.544	0.000273489
SENP7	Down	-1.60338	0.037159
SERPINB2	Down	-1.85828	0.00811756
SIRPB2	Down	-3.13293	0.000391509
SLC16A6	Down	-1.61974	0.00278679
SLC22A8	Down	-1.51759	0.00107704
SLC38A8	Down	-1.57116	0.0014023
SLC5A12	Down	-1.54312	0.0497234
SLC6A11	Down	-1.54069	0.0355543
SLC6A3	Down	-1.77166	0.0370241
SLC7A7	Down	-1.89236	0.00400213
SLFN14	Down	-1.86246	0.0125395
SLX1B	Down	-1.90403	0.0272683
SNCA	Down	-1.78766	0.0130906
SNRNP25	Down	-1.70499	0.0365587
SPATA31A4	Down	-1.93311	0.0237446
SPATA31E1	Down	-1.73319	0.000973788
SPATA9	Down	-5.77323	0.0192744
SPDEF	Down	-1.73376	0.00442715
SPN	Down	-1.52136	0.0127848
SRGN	Down	-1.77236	0.00347263
ST8SIA4	Down	-1.99044	0.0113939
STX19	Down	-3.50922	0.0137666
SYCP1	Down	-1.66673	0.0365355
TAGAP	Down	-1.86311	0.00185934
TAS2R13	Down	-3.08626	0.0074662
TAS2R19	Down	-1.95258	0.0325395
TAS2R43	Down	-1.85884	0.00288115
TBC1D27	Down	-2.3753	0.0109028
TEKT2	Down	-1.59892	0.0459963
TFEC	Down	-2.35021	0.00589011
TLE4	Down	-1.54729	0.00118061
TLR8	Down	-2.09758	0.0234266
TMEM225	Down	-2.65695	0.00300324
TMIE	Down	-1.54114	0.00693104
TMPRSS11D	Down	-6.93592	0.0275978
TMUB2	Down	-1.62923	0.0339134
TNFSF13	Down	-1.74009	0.0121112
TNFSF13B	Down	-1.8458	0.00627711
TNFSF4	Down	-2.36989	0.00215743
TNFSF8	Down	-1.68937	0.00408437
TP53AIP1	Down	-1.64218	0.0037507
TREM1	Down	-1.66403	0.00612399
TRG	Down	-1.68417	0.0283093
TRIM34	Down	-2.09045	0.040667
TRIM64C	Down	-2.50865	0.0147324
TRIM77	Down	-2.38155	0.00583523
TTLL1	Down	-1.61075	0.0245154
TUBB1	Down	-3.92388	0.0143445
UGT2A1	Down	-2.02287	0.0239271
USP15	Down	-1.73688	0.00156217
USP17L1P	Down	-2.85597	0.048019
UTS2	Down	-2.26235	0.00773991
VAV3	Down	-1.69332	0.034616
VCL	Down	-1.68342	0.0187177
VWC2L	Down	-1.61477	0.000100804
WDR16	Down	-1.6869	0.00578685
WFDC11	Down	-2.33086	0.0269503
WNT4	Down	-1.68531	0.0345638
ZFP36	Down	-2.77221	0.0106755
ZNF654	Down	-1.95104	0.0155676
ZSCAN16	Down	-1.58708	0.0438975
