# Supplementary material for: Pre-therapy liver transcriptome landscape in Indian and French patients with severe alcoholic hepatitis and steroid responsiveness
Source: Sci Rep. 2017 Jul 28;7:6816. doi: 10.1038/s41598-017-07161-4 (PMC5533759; doi:10.1038/s41598-017-07161-4)
Supplement: Supplementary file 4 — Supplementary Table S3 [file 41598_2017_7161_MOESM4_ESM.xls]

## Sheet: S3A
Table S3A. Differentially expressed genes between livers and corresponding PBMCs, in 5 French patients with severe alcoholic hepatitis
Gene Symbol	Regulation	Fold-Change	P-Value
ALB	up	342.21	0
FGA	up	294.23	0
HRG	up	267.13	0
FGG	up	265.14	0
FGB	up	246.61	0
APOH	up	246.39	0
RBP4	up	217.13	0
CP	up	208.42	0
APOB	up	200.08	0
GC	up	197.16	0
SERPINA3	up	188.09	0
C3	up	167.71	0
KNG1	up	164.03	0
FGL1	up	154.46	0
APOC3	up	152.51	0
COL3A1	up	140.98	2e-05
VTN	up	138.5	0
LUM	up	132.76	0
ITIH2	up	124.84	0
APOA2	up	123.83	0
AHSG	up	121.88	0
APOA1	up	121.06	0
---	up	120.99	2e-05
ALDOB	up	117.39	0
TF	up	113.63	0
TAT	up	110.43	2e-05
CPB2	up	109.58	0
A2M	up	108.3	0
FN1	up	107.98	0
TM4SF4	up	103.75	0
C9	up	103.2	0
PAH	up	101.84	0
ADH1A // ADH1B	up	99.86	0
C1S // EMG1	up	96.06	0
DCN	up	93.33	0
FABP1	up	91.06	0
APOC1	up	90.5	0
PLG	up	86.37	0
TTR	up	85.06	0
C4BPA	up	84.62	0
HULC	up	84.14	0
BAAT	up	83.46	0
CFI	up	82.99	0
CFHR1	up	82.95	4e-05
DEFB1	up	82.4	0
ANGPTL3	up	81.56	0
UGT1A1 // UGT1A3 // UGT1A4 // UGT1A5 // UGT1A6 // UGT1A7 // UGT1A8 // UGT1A9 // UGT1A10	up	80.08	0
LBP	up	79.04	0
CRP	up	78.91	8e-05
BGN	up	76.71	0
AFM	up	76.42	0
ITIH3	up	76.08	0
CYP2C9	up	74.42	2e-05
HPD	up	73.66	0
CYP2E1	up	73.14	4e-05
CFHR2	up	72.64	0
C7	up	72.03	6e-05
SULT2A1	up	71.63	2e-05
CPS1	up	71.08	0.0004
SERPINC1	up	70.14	0
APOC2 // APOC4 // APOC4-APOC2	up	68.71	0
---	up	67.74	0
SERPIND1	up	67.56	0
APOE	up	66.8	0
G6PC	up	66.4	2e-05
UGT2B4	up	65.8	0
CYP3A4	up	65.64	0.00012
F9	up	64.7	0
SEPP1	up	64.08	6e-05
SLCO1B1	up	64	0
CYP3A5	up	63	2e-05
SPP1	up	63	0
CLDN1	up	61.23	0
SERPING1	up	61.07	2e-05
HABP2	up	60.99	0
AGT	up	60.93	0
AMBP	up	60.75	0
KRT8	up	59.88	0
GATM	up	58.55	2e-05
---	up	58.38	2e-05
ADH1C	up	58.28	2e-05
SNORD114-12	up	58.26	0.00012
---	up	58.13	0.00018
GPX3	up	57.97	2e-05
SLC2A2	up	57.24	0
AKR1C2	up	56.99	0
CYP2C8	up	56.95	0.00066
UGT2B15	up	56.78	6e-05
UGT2B10	up	55.8	0
HMGCS2	up	55.49	2e-05
MT1G	up	55.15	0.00056
PRG4	up	53.97	0
C1R	up	53.31	0
NNMT	up	53.2	0
ORM2	up	53.04	4e-05
C6	up	53	0
H19	up	52.95	0.0001
AADAC	up	52.82	4e-05
AKR1B10	up	52.44	0.00016
AZGP1	up	52.2	0
PLGLA	up	51.89	2e-05
AKR1C1	up	51.43	0
TDO2	up	51.13	0
HPX	up	50.92	0
ADH4	up	50.66	4e-05
SAA1	up	50.62	0.00016
ASS1	up	50.52	0
ERRFI1	up	49.78	8e-05
CFH	up	49.59	4e-05
GPX2	up	49.57	2e-05
UGT2B7	up	49.4	0
FMO3	up	48.49	0
APCS	up	47.59	0
CXCL12	up	46.96	8e-05
HPR	up	46.64	2e-05
SERPINA4	up	46.24	2e-05
PTGR1	up	44.9	0.0001
PON1 // PON3	up	44.7	0.00014
APOC1P1	up	44.6	0.00018
C4A // STK19	up	44.25	0
MYO1B	up	44.1	0
OTC	up	44.09	0
COL4A1	up	43.24	0
---	up	42.85	0
EFEMP1	up	42.15	6e-05
A1CF	up	42	0
SERPINA6	up	41.99	0
CYP4A11	up	40.66	2e-05
SERPINF2	up	40.47	2e-05
MASP2	up	39.94	4e-05
SLC38A3	up	39.84	0
HP	up	39.31	6e-05
KRT18	up	38.5	0
AOX1	up	38.38	4e-05
SERPINA10	up	38.28	0
SLC38A4	up	38.18	4e-05
MAT1A	up	37.58	0
COL4A2	up	36.65	2e-05
RBPMS	up	36.62	0
HSD11B1	up	36.39	0
GLYATL1	up	35.88	4e-05
MIR1469 // NR2F2	up	35.76	2e-05
ANTXR1	up	35.34	8e-05
SLC10A1	up	34.62	4e-05
C8A	up	34.53	0
ACSM2A	up	34.05	0
C8B	up	33.99	0
SNORD115-6	up	33.88	0.0002
ABCB4	up	33.82	0.00018
CYP2C18 // CYP2C19	up	33.8	0
IGFBP1	up	33.13	0
MBL2	up	32.16	0
SNORD115-41	up	31.68	0.00042
BHMT	up	31.64	0.00042
TM4SF1	up	31.35	2e-05
ORM1	up	30.84	0.00042
ITIH4 // MUSTN1 // TMEM110 // TMEM110-MUSTN1	up	30.59	0
SERPINF1	up	30.41	0
SNORD114-14	up	30.36	4e-05
SERPINA11	up	30.32	0
F2	up	30.26	0
PROX1	up	30.15	0
ITIH1	up	30.08	0
ASPN	up	29.67	0.0003
HSD17B6	up	29.67	2e-05
CDO1	up	29.64	2e-05
PCK1	up	29.61	6e-05
SPP2	up	29.16	4e-05
ACSM2B	up	29.15	0
CYP8B1	up	28.76	6e-05
A1BG // ZNF497	up	28.67	4e-05
DPYS	up	28.52	2e-05
PRELP	up	28.5	0.0001
CYP2B6	up	28.45	0.0005
ADH6	up	28.1	0
FAT1	up	28.08	2e-05
MTTP	up	27.97	2e-05
C5	up	27.86	2e-05
CNN3	up	27.67	0
SAA2 // SAA2-SAA4 // SAA4	up	27.66	2e-05
PDGFRA	up	27.51	0.00012
SNORD114-1	up	27.25	8e-05
BICC1	up	27.24	0
SLC17A4	up	27.21	0
---	up	27.12	2e-05
CYP3A7	up	27.11	0.00044
GHR	up	26.93	2e-05
CFHR3	up	26.21	0.0001
GOT1	up	25.95	0
TJP1	up	25.73	0
PLS3	up	25.65	0
CYB5A	up	25.47	0
CDH1	up	25.41	0
SLC7A2	up	25.38	2e-05
SORBS2	up	25.37	0
DSP	up	25.23	0
EPHX1	up	25.15	0
MGP	up	25.04	0.00098
AKR1C4	up	25.01	2e-05
AGXT	up	24.85	0
MAL2	up	24.83	2e-05
PRAP1	up	24.75	0.0001
RBP1	up	24.57	2e-05
MFAP4	up	24.54	8e-05
SNORD114-3	up	24.54	0.00016
LEAP2	up	24.53	2e-05
CPN2	up	24.48	2e-05
FETUB	up	24.35	0
UBD	up	24.08	0
CYP2A6	up	23.95	0.00018
DHCR24	up	23.89	0
SLC13A5	up	23.85	0
HSD17B2	up	23.45	2e-05
ABCB11	up	23.31	2e-05
HGD	up	23.16	2e-05
PIPOX	up	23.11	0
IGFBP3	up	23.03	0.00024
GPNMB	up	22.96	2e-05
TTPA	up	22.81	0
SLCO2B1	up	22.59	0
AKR1B15	up	22.45	0.00058
CDH2	up	22.36	0
HRSP12	up	22.24	2e-05
LECT2	up	22.2	0.00018
F11	up	22.15	0
EHHADH	up	21.78	2e-05
ENPP1	up	21.71	0
REEP6	up	21.46	0
SLC39A14	up	21.31	0
CYP4F11	up	21.18	2e-05
GYS2	up	21.16	0
ONECUT1	up	20.65	0
SNORD115-33	up	20.61	0.00048
UGT2B28	up	20.51	4e-05
PALMD	up	20.42	2e-05
RARRES2	up	20.4	2e-05
MT1JP	up	20.4	0.0001
SCD	up	20.36	8e-05
SNORD115-38	up	20.23	0.00052
PON2	up	20.04	0
ATP1B1	up	19.9	0
PPAP2B	up	19.66	0
ALDH1A1	up	19.61	0.00024
---	up	19.56	0
---	up	19.51	0.00016
SNORD115-16	up	19.5	0.0002
FBLN5	up	19.38	4e-05
---	up	19.33	4e-05
GJB1	up	19.29	0
GDA	up	19.29	0
MASP1	up	19.29	0
KLKB1	up	19.28	6e-05
FARP1	up	19.13	0
AGTR1	up	19.05	6e-05
MMP7	up	18.92	0.0011
CFHR5	up	18.88	4e-05
CCDC3	up	18.85	4e-05
TNS1	up	18.74	2e-05
SERPINA7	up	18.59	0.00014
SNORD115-1	up	18.45	0.00086
---	up	18.42	0.00046
AEBP1	up	18.39	4e-05
ABCA6	up	18.29	0
PLA2G2A	up	18.17	0.0192
CCL14 // CCL15 // CCL15-CCL14	up	18.12	0.00048
CREB3L3	up	17.94	0.0002
C14orf105	up	17.87	0
PROC	up	17.84	0
CCL2	up	17.79	6e-05
COL1A2	up	17.63	4e-05
---	up	17.6	0.00022
THBS2	up	17.46	2e-05
TMEM47	up	17.43	0
C4BPB	up	17.42	0
RND3	up	17.3	2e-05
GLYAT	up	17.26	0.00082
SLC27A2	up	17.15	4e-05
SNORD115-25	up	17.13	0.00058
LPHN2	up	17.1	0
AQP1 // FAM188B // INMT	up	16.94	0.00046
AKR1C3	up	16.91	0.00024
NFIB	up	16.89	6e-05
MET	up	16.88	2e-05
TIMP3	up	16.85	6e-05
SLC51A	up	16.82	0.00074
TFR2	up	16.77	0
NR1H4	up	16.75	4e-05
BHMT2	up	16.69	4e-05
CALD1	up	16.65	2e-05
AGMO	up	16.55	2e-05
EPCAM	up	16.52	0.0006
FGFR2	up	16.49	0
ACOT12	up	16.47	0.00048
MMP2	up	16.41	0.0002
CFTR	up	16.31	0.00092
TSPAN6	up	16.29	0
COL14A1	up	16.21	0.00016
C8G	up	16.18	4e-05
CAMK2N1	up	16.17	6e-05
MT1E	up	16.12	0.00086
EMP2	up	16.09	6e-05
FMOD	up	16.08	4e-05
SNORD115-8	up	16.01	0.00048
PIGR	up	15.95	4e-05
COL1A1	up	15.93	0.0001
DCDC2	up	15.92	0
ABCC2	up	15.87	2e-05
ACSS3	up	15.85	6e-05
---	up	15.8	0
ABCA8	up	15.8	0
EPAS1	up	15.79	2e-05
CYP2B7P	up	15.75	0.00328
F10	up	15.68	0
NR5A2	up	15.64	0
GATA6	up	15.5	0.00012
MT1P3	up	15.44	4e-05
LIFR	up	15.42	2e-05
ERBB3	up	15.39	0
SLC1A1	up	15.38	0
PPAP2A	up	15.37	0
MIR622	up	15.29	2e-05
---	up	15.26	8e-05
SLC10A5	up	15.06	2e-05
PDZK1	up	14.99	4e-05
TGM2	up	14.96	0.00014
TSKU	up	14.89	8e-05
HAO1	up	14.82	0
TM4SF5	up	14.8	4e-05
ENAH	up	14.74	0
CYP2J2	up	14.69	6e-05
MYO5B	up	14.62	4e-05
---	up	14.61	0.00012
HAMP	up	14.59	0.00128
KCNJ8	up	14.58	6e-05
PPARGC1A	up	14.53	0.00062
SH3D19	up	14.47	0
MT1DP	up	14.31	4e-05
CCND1	up	14.29	2e-05
ENPEP	up	14.23	0
PLGLB1	up	14.18	8e-05
NUPR1	up	14.09	0
FERMT2	up	14.08	0
GLDC	up	14.04	2e-05
FGF7	up	13.86	0.0009
IGFBP4	up	13.79	0
INHBE	up	13.79	0.00062
OSMR	up	13.78	0.0001
LINC00261	up	13.76	2e-05
SMARCA1	up	13.68	2e-05
MT2A	up	13.67	0.0002
SDC1	up	13.64	4e-05
SNORD115-28	up	13.6	0.00288
MST1	up	13.59	0.00012
PLOD2	up	13.53	0.00024
MT1H	up	13.53	0.00016
---	up	13.48	6e-05
RAPGEF5	up	13.45	4e-05
SCARB1	up	13.44	0.00014
CRHBP	up	13.42	0.00234
PERP	up	13.37	4e-05
MFSD2A	up	13.28	0.00032
SERINC2	up	13.27	0.00086
---	up	13.26	4e-05
DMGDH	up	13.24	8e-05
PTPRK	up	13.17	0
DST	up	13.15	0
CCL16	up	13.1	2e-05
CGNL1	up	13.07	4e-05
LAMB1	up	12.98	2e-05
ELOVL2	up	12.96	0.00086
---	up	12.88	0.0001
DSG2	up	12.87	0
CDHR5	up	12.87	0.00164
---	up	12.78	0.00016
BAIAP2L1	up	12.77	0
TOM1L1	up	12.75	0
---	up	12.72	0.00366
SLC22A7	up	12.7	0.0001
PTPRF	up	12.69	0
DDAH1	up	12.67	6e-05
CHST4	up	12.66	0.00142
HTRA1	up	12.64	4e-05
RNF128	up	12.63	4e-05
NDRG2	up	12.55	0
GPR126	up	12.53	4e-05
ABCC6P1	up	12.51	0.00016
UGT2B11	up	12.5	0
LAMA2	up	12.43	0.0002
CXCL6	up	12.43	0.00064
SLC22A1	up	12.4	0.00028
GAMT	up	12.39	0.00014
KRT8P41	up	12.38	2e-05
MIA2	up	12.34	0
CES1	up	12.33	0.00448
MTUS1	up	12.31	0.0003
UGT2B17	up	12.22	0.00014
CYP4F2	up	12.13	0
TFPI	up	12.12	4e-05
YAP1	up	12.1	0
PXDC1	up	12.08	2e-05
MT1B	up	12.07	0.0001
NAT2	up	12.06	0.00034
---	up	12.06	0.00046
LGALS4	up	12	0
CLDN10	up	11.98	0.00418
PLSCR4	up	11.94	0
CFHR4	up	11.92	0.00032
SYNPO	up	11.89	0
SYNPO2	up	11.89	0.00058
SORBS1	up	11.83	2e-05
PHYH	up	11.82	0.00012
UGT2A3	up	11.81	8e-05
ART4	up	11.81	2e-05
CYP4A22	up	11.75	0.00024
RTP3	up	11.73	0.00046
DMRTA1	up	11.72	0.00046
FRK	up	11.7	0
ACTA2	up	11.65	0.00022
ABCG5	up	11.64	0.00032
SPARCL1	up	11.6	0.00186
MT1M	up	11.58	0.00036
OCLN	up	11.55	0.00022
CYP2A7	up	11.54	0.0033
NRP1	up	11.54	4e-05
IL1R1	up	11.47	0
MAP1B	up	11.43	0.0009
CLDN2	up	11.4	0.00024
MARC2	up	11.39	6e-05
C11orf96	up	11.39	0.0013
CCDC80	up	11.3	0.0014
MT3	up	11.29	2e-05
ARSE	up	11.28	0.00014
FAM99A	up	11.27	0.00164
SMLR1	up	11.24	0
PTPN3	up	11.16	2e-05
GSTA1	up	11.12	0.0175
SNORD115-31	up	11.09	0.00042
SLCO1B3 // SLCO1B7	up	11.08	0.00026
HYAL1	up	11.07	0
MAOA	up	10.95	0.0001
EGFR	up	10.93	2e-05
ABCG8	up	10.88	8e-05
CFB	up	10.86	0.00066
SLCO2A1	up	10.86	0.00342
IGFBP2	up	10.85	0.00142
PIK3C2G	up	10.85	4e-05
---	up	10.85	2e-05
ABCC9	up	10.81	4e-05
CCL20	up	10.79	0.00238
PARVA	up	10.77	0
SERPINA5	up	10.75	6e-05
F13B	up	10.74	8e-05
DMKN	up	10.7	8e-05
SERPINH1	up	10.65	2e-05
SERPINE1	up	10.59	0.00032
RARRES1	up	10.56	0.00022
GPAM	up	10.49	0.00058
SLC41A2	up	10.48	0
ERICH5	up	10.41	0.00038
GCSH	up	10.41	6e-05
ID3	up	10.28	0.0001
MPDZ	up	10.22	0
HPN	up	10.22	0
MT1X	up	10.21	0.00018
RGN	up	10.2	2e-05
MARVELD2	up	10.16	4e-05
TMEM37	up	10.16	2e-05
EPB41L4B	up	10.13	4e-05
ALDH4A1	up	10.12	0
UGT3A1	up	10.11	0.00302
SLC27A5	up	10.11	4e-05
TMEM45A	up	10.05	0
---	up	10.04	0
WWTR1	up	10.03	0
HNF4A	up	10.03	0
RBMS3	up	10.01	2e-05
STEAP3	up	10	0.00024
MID1	up	9.98	0
UPB1	up	9.97	8e-05
KANK1	up	9.96	0.00018
MAOB	up	9.94	2e-05
FBN1	up	9.93	0.0001
AKR1CL1	up	9.92	6e-05
TSPAN8	up	9.91	0.00086
TMEM150C	up	9.87	4e-05
SPRY1	up	9.87	0.0003
EPHA3	up	9.86	0.00056
LGR4	up	9.85	2e-05
APOM	up	9.84	0.0001
MAP3K13	up	9.81	0.0001
---	up	9.81	0.00022
CAV2	up	9.78	0.0005
CYR61	up	9.77	0.00062
CES2	up	9.76	0.0001
SDC4	up	9.75	8e-05
EFNA1	up	9.72	2e-05
IGF2 // INS // INS-IGF2	up	9.72	0.0003
NAV2	up	9.71	4e-05
GPC3	up	9.68	0.0002
HFE2	up	9.66	8e-05
---	up	9.65	4e-05
HSD17B13	up	9.64	0.00308
---	up	9.62	0.00012
ACAT1	up	9.61	6e-05
SNAI2	up	9.6	0.00012
CCDC102B	up	9.59	0.0008
SDS	up	9.54	0.00314
CYP7B1	up	9.5	6e-05
FAM114A1	up	9.49	8e-05
PPP1R3C	up	9.48	0.00064
ANG // RNASE4	up	9.46	0.00208
EDNRB	up	9.45	4e-05
FILIP1L	up	9.44	0.00018
PSD3	up	9.4	6e-05
LGMN	up	9.38	6e-05
S100A16	up	9.35	0
PPIC	up	9.35	0
DNASE1L3	up	9.34	0
SNORD115-15	up	9.34	0.00044
TEAD1	up	9.31	0
AK4	up	9.3	0.0025
PODN	up	9.3	0.00144
CLDN12	up	9.23	2e-05
PAWR	up	9.22	0
NAT8	up	9.21	0.00032
VTCN1	up	9.2	0.00326
GNG12	up	9.19	0
PPFIBP1	up	9.18	0
IGFBP5	up	9.17	0.00662
COBL	up	9.15	0
FAM213A	up	9.13	0.00022
ABCC6P2	up	9.08	0.0005
CCL21	up	9.06	0.0021
TSPAN12	up	9.06	4e-05
TUSC3	up	9.04	2e-05
CMBL	up	9.04	2e-05
NR0B2	up	9.04	0.00088
ZFHX4	up	8.99	8e-05
MT1HL1	up	8.97	0.0013
RGS5	up	8.97	0.0087
TPD52L1	up	8.96	2e-05
FNDC4	up	8.94	2e-05
CTGF	up	8.93	0.0004
SLC30A10	up	8.87	0
DMD	up	8.84	0
NPC1L1	up	8.84	0.00026
CRYZ	up	8.84	4e-05
---	up	8.84	4e-05
ALDH7A1	up	8.83	2e-05
PDE1A	up	8.8	0.00042
COL6A1	up	8.79	2e-05
ADIRF	up	8.79	6e-05
C10orf10	up	8.78	0.00094
LEPR // LEPROT	up	8.76	0.00082
SVEP1	up	8.74	0.00018
TMPRSS2	up	8.73	0.00054
---	up	8.73	0.0002
MLLT4	up	8.71	6e-05
MT1A	up	8.7	0.00078
CDH6	up	8.69	0.00082
CAV1	up	8.68	0.00012
COL6A2	up	8.66	0.00144
---	up	8.61	0.0019
SLC6A1	up	8.61	0.0032
DIO1	up	8.61	0.00044
COLEC11	up	8.6	0.00024
FSTL1	up	8.59	0.0001
---	up	8.53	6e-05
SPTLC3	up	8.5	2e-05
---	up	8.49	2e-05
GLIS3	up	8.45	2e-05
GPR125	up	8.44	0
TENC1	up	8.44	8e-05
ANO1	up	8.43	8e-05
PLK2	up	8.41	2e-05
RBP5	up	8.4	4e-05
SLC44A3	up	8.4	4e-05
PRKAA2	up	8.4	2e-05
ABHD14A // ACY1	up	8.39	2e-05
SNORD115-32	up	8.38	0.00306
TBX3	up	8.38	8e-05
PFKFB1	up	8.37	0.0002
CYP2D6	up	8.37	0.00072
CD59	up	8.36	0.00018
LDB2	up	8.35	8e-05
PTPRB	up	8.33	6e-05
LRP6	up	8.33	2e-05
PROS1	up	8.32	0.0005
AGXT2	up	8.31	8e-05
CRIM1	up	8.31	0.00036
ATF5	up	8.31	0.00044
HLF	up	8.31	0.00032
FST	up	8.3	0.00034
BNIP3	up	8.3	0.00024
FLT1	up	8.29	0.0002
ACOX2	up	8.28	8e-05
PTPRG	up	8.27	4e-05
ARHGEF26	up	8.24	2e-05
GRB14	up	8.24	6e-05
ACADL	up	8.2	4e-05
PTPN14	up	8.19	4e-05
SNORA14A	up	8.18	4e-05
CPS1-IT1	up	8.18	0.0124
METTL7B	up	8.18	0.00328
ABCA9	up	8.12	0
TMEM97	up	8.12	0.0001
VCAM1	up	8.11	0.00172
PKHD1	up	8.06	0.00178
MLXIPL	up	8.04	4e-05
RNF180	up	8.01	0.00016
LRRC32	up	8.01	0.0001
ENTPD5	up	8	2e-05
HHIP	up	7.99	0.00024
LIPG	up	7.98	0
MOXD1	up	7.95	0.00222
SPINK1	up	7.94	0.0087
---	up	7.94	0.00014
---	up	7.93	0.00054
FLRT3	up	7.91	0.00014
SNORD114-21	up	7.91	0.00036
AMDHD1	up	7.9	0
---	up	7.89	0.0023
LIPC	up	7.89	0.00238
BCO2	up	7.88	0.00068
GPLD1	up	7.85	0.00026
HAPLN4 // TM6SF2	up	7.85	0
BCHE	up	7.84	0.00882
---	up	7.82	8e-05
ETNPPL	up	7.78	0.0004
KDR	up	7.76	2e-05
---	up	7.75	0.00072
PHLDB2 // PLCXD2	up	7.75	0
FUT6	up	7.75	0.00076
---	up	7.74	8e-05
LRG1 // PLIN5	up	7.72	4e-05
SDC2	up	7.71	0.00148
APBB2	up	7.71	6e-05
C8orf4	up	7.66	0.00018
HMCN1	up	7.65	4e-05
ELTD1	up	7.64	0.00036
GPC6	up	7.63	6e-05
SPATS2L	up	7.61	4e-05
STEAP2	up	7.59	0.0002
EPS8	up	7.58	6e-05
THY1	up	7.58	0.00052
ACMSD	up	7.57	0.00032
PBLD	up	7.57	0.00136
RELN	up	7.56	0.00112
ASGR1	up	7.56	0.00014
GOLT1A	up	7.54	0.00012
ANGPTL2	up	7.54	0.00012
CXADR	up	7.53	0
KRT23	up	7.53	0.0038
TAGLN	up	7.53	0.00016
SNORD115-44	up	7.52	0.00894
APOF	up	7.52	0.0006
MGST1	up	7.48	0.00102
GGH	up	7.45	0.0013
MST1L	up	7.43	4e-05
ABCB1	up	7.42	0.0002
ATP8B1	up	7.42	0
ALDH8A1	up	7.4	4e-05
TNFRSF11B	up	7.39	0.00044
---	up	7.39	0.00014
PMP22	up	7.39	0.00064
CDHR2	up	7.38	0.0002
SNORD114-28	up	7.37	0.00142
MMP15	up	7.35	0.00014
ACSM5	up	7.33	0.00028
PTGIS	up	7.32	4e-05
RAPH1	up	7.32	0
EHD2	up	7.32	0
---	up	7.31	0.00072
---	up	7.3	0.00024
MT1L	up	7.3	8e-05
IGFBP7	up	7.28	6e-05
HSPA4L	up	7.28	0.00104
FOXA1	up	7.27	6e-05
CD276	up	7.21	6e-05
TPM1	up	7.21	6e-05
---	up	7.19	0.00462
FRZB	up	7.19	0.00554
HSPB6	up	7.19	0.00096
HNF1A-AS1	up	7.18	2e-05
CADM1	up	7.16	0.0002
---	up	7.15	4e-05
---	up	7.14	0.0007
DHCR7	up	7.12	0.00018
RAMP2	up	7.11	4e-05
MST1P2	up	7.1	4e-05
SLC4A4	up	7.09	0.00042
MEIS2	up	7.09	0.00016
ECM2	up	7.08	8e-05
---	up	7.05	0.00126
SLC16A2	up	7.05	0
TST	up	7.05	0.00012
CDH5	up	7.05	6e-05
RDH16	up	7.05	0.00178
APOA4	up	7.05	0.0118
OLFML1	up	7.04	6e-05
COLEC10	up	7.03	0.00078
SH2D4A	up	7.03	0.00022
CLDN3	up	7.03	0.001
S100A13	up	7.03	0.0001
SLC22A25	up	7.01	8e-05
SLC43A1	up	7.01	8e-05
NTN4	up	7	4e-05
EHF	up	6.98	0.002
KLF15	up	6.97	0.00478
SLC22A3	up	6.96	0.0002
SNORD115-30	up	6.96	0.0103
LXN	up	6.95	0.00142
LRP5	up	6.95	0.0001
---	up	6.94	0.00046
SRPX	up	6.93	0.0004
CCL19	up	6.93	0.0101
TMEM45B	up	6.93	0.0038
FRMD4A	up	6.93	0.00018
C1orf115	up	6.92	0.00014
---	up	6.91	0.00148
CYP2D7P	up	6.91	0.00414
MMP14	up	6.91	0.00046
PCBD1	up	6.91	0.0004
COL18A1	up	6.9	0.00016
MUC6	up	6.9	0.00828
CLIC6	up	6.89	0.00632
C1QC	up	6.88	0.00076
COBLL1	up	6.88	0.0001
CHST9	up	6.88	0.00012
FAM171A1	up	6.88	4e-05
EPB41L5	up	6.86	2e-05
ACO1	up	6.84	0
---	up	6.83	0.00458
GSTA2	up	6.83	0.0387
---	up	6.83	6e-05
ITGBL1	up	6.83	0.00046
BPHL	up	6.82	0.00022
F12	up	6.82	0.0001
FLRT2	up	6.82	0.00048
SLC17A2	up	6.8	0.0008
SLC12A2	up	6.8	0.00048
FABP3	up	6.8	0.00782
SPSB1	up	6.79	0
DNM3OS // MIR199A2 // MIR214	up	6.77	0.00026
EMCN	up	6.77	0.00036
AGMAT	up	6.76	0.00032
RGS4	up	6.74	0.00016
CTH	up	6.74	0.00082
CPN1	up	6.73	0.00018
BMP2	up	6.72	0.00012
AR	up	6.71	4e-05
SNORD115-27	up	6.71	0.0044
PEBP1	up	6.71	2e-05
CAP2	up	6.69	0.00048
RHOD	up	6.69	0.00086
---	up	6.68	0.00174
LHFP	up	6.68	0.00126
SEMA5A	up	6.65	0
---	up	6.64	0.00034
GCKR	up	6.64	0
FCN3	up	6.63	0.00124
KRT7	up	6.62	0.0022
TBX15	up	6.61	0.00082
SLC25A15	up	6.59	0.00048
HNF1B	up	6.57	6e-05
RAI14	up	6.56	6e-05
PROM1	up	6.56	0.0029
LAMB2	up	6.56	0
CDH11	up	6.56	0.00034
MEST	up	6.55	0.00066
DCBLD2	up	6.55	2e-05
CXADRP3	up	6.55	0.00044
INHBB	up	6.54	0.0024
STMN2	up	6.53	0.00858
ANXA13	up	6.52	0.00698
---	up	6.51	0.00168
NADK2	up	6.5	0.00042
CCAT1	up	6.49	0.00016
---	up	6.49	0.00042
BDH1	up	6.48	0.00022
LINC00924	up	6.48	0.00948
INHBC	up	6.48	2e-05
ST5	up	6.47	0
MLIP	up	6.45	0.00354
---	up	6.45	0.00116
ARHGAP29	up	6.44	0.00046
PCDH18	up	6.44	0.00056
TMEM133	up	6.44	0.00282
ECHS1	up	6.44	0.00024
ARG1	up	6.43	0.0001
SLC17A1	up	6.41	4e-05
RDH10	up	6.39	4e-05
ADAMTSL3	up	6.39	0.00022
ENPP2	up	6.38	0.00554
SEC16B	up	6.36	2e-05
IFITM3	up	6.36	0.0056
ADRA1A	up	6.35	0.00012
---	up	6.34	0.0149
MOCS1	up	6.33	2e-05
---	up	6.33	0.0008
CLRN3	up	6.33	0.00042
C1orf168	up	6.32	2e-05
PLTP	up	6.32	0.00014
CFAP221	up	6.32	6e-05
AS3MT // C10orf32	up	6.32	0.00012
C3P1	up	6.31	0.00044
GIPC2	up	6.31	2e-05
GSTT1	up	6.3	0.0142
KIAA1217	up	6.29	2e-05
ETNK2	up	6.29	0.00112
AASS	up	6.29	0.00042
PTGDS	up	6.28	0.035
COL5A1	up	6.26	0.00012
RBFOX2	up	6.26	0
ELF3	up	6.26	6e-05
SLC37A4	up	6.26	0
FTCD	up	6.25	0.00044
---	up	6.22	0.0021
SORD	up	6.22	0.00014
DEPDC7	up	6.22	0.00078
---	up	6.21	0.00022
---	up	6.2	2e-05
ECI2	up	6.19	0.00034
TMEM98	up	6.19	2e-05
GPT2	up	6.19	0.00016
KIAA1161	up	6.18	2e-05
MSMO1	up	6.17	0.00042
SULT1C4	up	6.17	0.00164
STEAP1	up	6.16	0.0033
COL2A1	up	6.16	6e-05
C2orf72	up	6.14	0.00022
SPTBN1	up	6.14	0
SRPX2	up	6.12	0.00056
PLXNB1	up	6.12	0
PLS1	up	6.12	0
STAP2	up	6.12	2e-05
CYP2A13	up	6.11	0.00062
KCNT2	up	6.1	0
UQCRQ	up	6.1	0.0002
RASAL2	up	6.1	2e-05
APLNR	up	6.1	0.00012
---	up	6.09	0
SHMT1	up	6.09	2e-05
PANK1	up	6.09	0.0004
SC5D	up	6.08	2e-05
DAB2IP	up	6.07	0.00044
SNORD114-17	up	6.07	0.0003
---	up	6.05	2e-05
L3MBTL1 // SGK2	up	6.05	4e-05
MOGAT2	up	6.05	2e-05
MUC13	up	6.04	0.0341
DAO	up	6.04	6e-05
NR1I3	up	6.03	0.00012
NCKAP1	up	6.03	0.00016
WWC1	up	6.02	4e-05
GGCX	up	6.02	4e-05
EPHX2	up	6	2e-05
SLIT2	up	5.99	0.00016
FIGN	up	5.98	0.00028
MYOM1	up	5.98	0.00114
---	up	5.98	0.00028
DLC1	up	5.97	0.00014
MYO10	up	5.97	2e-05
JUP	up	5.97	0.00034
FGFR4	up	5.96	0
GPR116	up	5.95	0.00062
CXCL10	up	5.95	0.0102
SNORD113-6	up	5.95	0.00444
---	up	5.94	4e-05
PTPN21	up	5.94	0
---	up	5.94	8e-05
---	up	5.93	0.0004
MXRA5	up	5.92	0.00032
COL6A3	up	5.92	0.00032
PTPRM	up	5.92	0.00038
HGF	up	5.91	0.00052
SLC25A27	up	5.9	6e-05
XYLB	up	5.88	2e-05
NEO1	up	5.88	0.00014
TNFRSF21	up	5.87	0.00092
2010-09-01	up	5.86	6e-05
CBS	up	5.85	8e-05
---	up	5.84	0.00022
BMP4	up	5.84	2e-05
NPNT	up	5.83	0.00028
UACA	up	5.82	8e-05
ZDHHC9	up	5.81	8e-05
FAP	up	5.81	0.00188
ALDH6A1	up	5.81	0.00056
---	up	5.8	0.00012
CXCL9	up	5.8	0.0156
DCXR	up	5.8	0.00034
FMO2	up	5.8	0.00056
SLC15A1	up	5.79	2e-05
TOX3	up	5.78	6e-05
LAD1	up	5.77	2e-05
HMGCL	up	5.77	0.0005
LINC01197	up	5.77	0.00088
GABRE	up	5.76	4e-05
POF1B	up	5.76	0.013
MT1F	up	5.76	0.0126
TLR3	up	5.75	0.00054
SH3BP4	up	5.74	0
CX3CL1	up	5.74	4e-05
HES1	up	5.73	0.0014
ANXA4	up	5.73	0.0001
LGALS3BP	up	5.73	0.00022
DNAJC22	up	5.73	0
NT5E	up	5.72	8e-05
---	up	5.72	0.00016
EPS8L2	up	5.72	0.00016
SOD1	up	5.69	0
KRT19	up	5.69	0.0044
GJB2	up	5.69	0.0007
NRP2	up	5.68	2e-05
PTRF	up	5.68	0.0001
SHROOM3	up	5.67	0.0001
GRAMD1C	up	5.67	0.00034
NFASC	up	5.67	0.00058
MTHFD1	up	5.66	2e-05
MAGI1	up	5.65	0
NGFR	up	5.65	4e-05
BAMBI	up	5.64	0.0002
---	up	5.64	0.00068
GSTA4	up	5.64	0.00014
ABCC3	up	5.64	0.00062
---	up	5.64	0.00142
PTPRD	up	5.63	0.00016
GATA4	up	5.63	0.00028
PAQR5	up	5.61	0.00012
TCEA3	up	5.58	0
AMACR // C1QTNF3	up	5.57	0.00082
RTKN	up	5.57	4e-05
---	up	5.57	0.00038
PDGFRB	up	5.56	0.00098
DOCK6	up	5.56	0
SULF1	up	5.55	0.00112
RCAN2	up	5.55	0.00978
AIG1	up	5.55	4e-05
---	up	5.55	0.00294
---	up	5.54	0.00236
NID1	up	5.53	0.00096
---	up	5.53	8e-05
CADPS2	up	5.52	4e-05
RAP1GAP	up	5.52	0.00014
TGFB2	up	5.52	0.002
HSPB8	up	5.52	0.00044
---	up	5.51	0.0279
AKR7A3	up	5.5	4e-05
MYH10	up	5.5	8e-05
LMO7	up	5.5	0
DOCK1	up	5.5	0.00018
MTFP1 // SEC14L2	up	5.49	4e-05
FXYD1	up	5.49	0.00018
GNAI1	up	5.48	4e-05
CD34	up	5.47	0.00084
SNORD115-40	up	5.47	0.00434
AADAT	up	5.46	0.0002
PROZ	up	5.46	0.00018
PGLYRP2	up	5.45	0.00206
CDC42BPA	up	5.43	6e-05
IRF6	up	5.43	0.0001
UNC13B	up	5.43	2e-05
KDELR3	up	5.43	0.00052
---	up	5.43	8e-05
CLDN7	up	5.42	0.0001
RETSAT	up	5.41	0.00034
PXDN	up	5.4	0.0005
SLC34A2	up	5.39	0.00782
PVRL3	up	5.39	2e-05
CPE	up	5.38	0.0002
APOL1	up	5.36	0.00022
XDH	up	5.36	4e-05
TMEM220	up	5.36	2e-05
DPT	up	5.35	0.00332
ORMDL3	up	5.34	6e-05
NFIA	up	5.34	0.00044
ENG	up	5.33	2e-05
AKR1D1	up	5.33	0.00838
ITGB5	up	5.33	0.0002
---	up	5.33	0.0017
LYNX1	up	5.32	0.00156
SAMD5	up	5.32	0.00016
NOSTRIN	up	5.32	0.00026
DECR2 // NME4	up	5.32	0.00088
HSPB1	up	5.31	0.0001
POR	up	5.31	0.00154
C1QB	up	5.31	0.00174
SOX9	up	5.31	0.00026
CXorf36	up	5.3	0.00592
ZNF704	up	5.3	0
TMEM184A	up	5.3	0.00098
MUC20	up	5.3	0.00036
SMOC2	up	5.29	0.00072
SEC14L4	up	5.29	0.00024
2004-09-01	up	5.29	0.00036
RNASE1	up	5.29	0.00064
---	up	5.29	4e-05
TMEM139	up	5.28	2e-05
SLC2A10	up	5.28	0
---	up	5.27	0.00072
PTMS	up	5.26	6e-05
PLA2G12B	up	5.26	0.00058
ANXA9	up	5.25	2e-05
---	up	5.25	0.00058
GLS2	up	5.25	0.0087
C5orf27	up	5.23	0.017
GPM6A	up	5.23	0.00186
ALDH1L1	up	5.23	0.00042
ERBB2	up	5.23	0.00296
FBLN1	up	5.21	0.00014
CALCRL	up	5.21	0.0051
MAP2	up	5.21	0.00044
FAH	up	5.21	0.0006
FAM115A	up	5.2	2e-05
SOBP	up	5.19	0.00088
ADI1	up	5.19	0.0007
HAO2	up	5.19	0.00786
LURAP1L	up	5.17	2e-05
GEM	up	5.17	0.00274
HTR2B	up	5.17	0.00134
CH25H	up	5.16	0.00022
AQP7P1	up	5.15	0.0163
MYO6	up	5.15	0.00186
C1QTNF1	up	5.15	0.0013
---	up	5.14	0.00056
LSR	up	5.14	4e-05
PRDX4	up	5.13	0.00028
HSPG2	up	5.13	0.0003
---	up	5.12	0.0174
RNF152	up	5.12	0.00046
SNORD116-5 // SNORD116-7	up	5.11	0.00276
PC	up	5.11	0.0001
SNORD114-15	up	5.1	0.00328
TMEM176A	up	5.09	0.00084
PCDHGA1 // PCDHGA2 // PCDHGA3 // PCDHGA4 // PCDHGA5 // PCDHGA6 // PCDHGA7 // PCDHGA8 // PCDHGA9 // PCDHGA10 // PCDHGA11 // PCDHGA12 // PCDHGB1 // PCDHGB2 // PCDHGB3 // PCDHGB4 // PCDHGB5 // PCDHGB6 // PCDHGB7 // PCDHGC3 // PCDHGC4 // PCDHGC5	up	5.09	0.00014
HADH	up	5.09	0.00012
RHOJ	up	5.09	0.00012
ADAMTS12	up	5.08	0.00018
GOT2	up	5.08	0.00018
RASSF9	up	5.08	0.00042
PPAP2C	up	5.07	0.00434
CYP1A2	up	5.07	0.0122
MXRA8	up	5.06	0.0011
ABAT	up	5.05	6e-05
LINC01279	up	5.04	0.0217
ROBO1	up	5.04	8e-05
FASN	up	5.04	6e-05
CYGB	up	5.04	0.00042
HNF4G	up	5.03	0
PCDH17	up	5.03	0.00056
---	up	5.02	0.00016
PCOLCE	up	5.01	0.0002
RARB	up	5	0.00144
RND1	up	5	0.00022
RSPO3	up	4.99	0.00036
MATN2	up	4.98	6e-05
EPHB4	up	4.97	0
CBR1	up	4.97	0.00054
PPP2R1B	up	4.97	2e-05
CD81	up	4.97	0.00022
OGDHL	up	4.97	2e-05
TMEM14A	up	4.96	0.00028
USP17L13	up	4.96	0.00042
---	up	4.96	0.00012
MALL	up	4.96	0.0004
PARD3B	up	4.96	0
DTNA	up	4.96	0.00082
---	up	4.95	0.00024
OLFML3	up	4.94	0.0008
TSHZ2	up	4.92	0.00014
GLIS2	up	4.92	0
PCDH1	up	4.91	8e-05
SPRY4	up	4.9	2e-05
JAM2	up	4.9	0.00292
ALDH3A2	up	4.9	0.00018
SNORD114-25	up	4.9	0.00458
RASSF8	up	4.9	6e-05
MYO1D	up	4.89	0.00064
ASGR2	up	4.89	0.00806
TCEAL4	up	4.88	0.0003
UGDH	up	4.87	0.00044
CRYAA	up	4.87	0.00618
SNORD114-9	up	4.87	0.00306
LAMC1	up	4.86	0.0012
TSPAN7	up	4.85	0.00026
MIR99AHG	up	4.85	0.00038
TMEM92	up	4.85	0.00208
TANC1	up	4.84	2e-05
---	up	4.83	0.0003
RUNX1T1	up	4.83	0.0006
FNDC1	up	4.83	0.00478
GPX8	up	4.83	0.00036
GGT5	up	4.83	0.00064
---	up	4.82	0.00012
MYLK	up	4.82	0.00032
SNORD116-2	up	4.82	0.00108
SLC25A18	up	4.81	4e-05
MOCOS	up	4.81	0
AXL	up	4.8	8e-05
HOMER2	up	4.8	8e-05
---	up	4.78	0.0005
LAMC2	up	4.78	0.00032
SNORD116-26 // SNORD116-27	up	4.78	0.00696
SLC25A47	up	4.78	0.00368
LRIG3	up	4.78	0.00076
WISP1	up	4.77	0.00118
SNORD113-4	up	4.77	0.0007
ADAMTS9-AS2	up	4.76	0.00308
CDK18	up	4.76	0.00054
SYTL5	up	4.75	0.0002
RAPGEF4	up	4.75	0.0001
FRMD6	up	4.75	6e-05
F7	up	4.75	0.0001
PLA1A	up	4.74	2e-05
---	up	4.74	8e-05
GDF15	up	4.74	0.00108
---	up	4.73	8e-05
PODXL	up	4.73	0.00068
EDNRA	up	4.73	0.00076
CYP4V2	up	4.72	6e-05
ST6GAL1	up	4.72	8e-05
FKBP10	up	4.72	0.00012
SLC47A1	up	4.72	0.00132
ALDH1B1	up	4.71	0.00052
SLC19A3	up	4.71	0.0009
PLVAP	up	4.71	0.00302
C11orf54	up	4.71	0.00016
PAMR1	up	4.7	0.00012
SELENBP1	up	4.69	0.00088
---	up	4.69	0.0072
DHRS3	up	4.69	0.00022
SYT17	up	4.69	0.00102
---	up	4.68	0.0046
---	up	4.67	0.00558
FAM180A	up	4.67	0.00854
---	up	4.67	0.00056
---	up	4.67	0.0004
CASC15	up	4.66	0.011
P4HA2	up	4.66	2e-05
KANK2	up	4.66	0
---	up	4.66	0.00016
SEMA6A	up	4.65	0.00054
SERPINE2	up	4.65	0.0024
MPC1	up	4.64	0.00148
SGCB	up	4.64	0.0023
ATP9A	up	4.64	0.00028
CCDC68	up	4.64	0.00054
IL33	up	4.63	0.00072
ITGAV	up	4.63	0.00044
---	up	4.63	0.0065
---	up	4.62	0.00134
---	up	4.62	0.00054
SMOC1	up	4.62	0.00078
LAMA4	up	4.61	0.00098
GSTA5	up	4.61	0.0326
TGFB3	up	4.61	0.00066
MCAM	up	4.61	0.00102
---	up	4.6	6e-05
FGF21	up	4.6	0.0287
APOA5	up	4.6	0.00086
GAS2	up	4.6	0.00018
SLC25A4	up	4.59	8e-05
---	up	4.59	6e-05
CYP4F12	up	4.59	0.00102
---	up	4.59	0.00024
SNORD116-25	up	4.59	0.00666
BMP5	up	4.58	0.00056
ECM1	up	4.58	0.00046
NUDT12	up	4.57	0.00048
CRYL1	up	4.57	0.0012
GRHPR	up	4.56	6e-05
EPDR1	up	4.56	0.00012
HEY2	up	4.56	2e-05
SMIM24	up	4.56	0.00262
NEDD4L	up	4.56	0.00066
MRPL12 // SLC25A10	up	4.56	0.00014
FAM149A	up	4.55	0.00026
ANXA10	up	4.55	0.00044
SNORD116-1	up	4.55	0.00786
ALDH5A1	up	4.54	0.00036
FGFR3	up	4.54	0.00028
CDC42EP1	up	4.54	0.0015
COL5A2	up	4.54	0.00014
PKP2	up	4.54	0.00076
ACAA2	up	4.53	0.00068
EFEMP2	up	4.53	0
LINC01146	up	4.52	0.0045
TMEM27	up	4.51	0.00108
---	up	4.51	6e-05
ADAMTS1	up	4.51	0.00048
CPT2	up	4.51	0.00106
CTSL	up	4.5	0.00378
---	up	4.5	0.0157
NPY1R	up	4.5	6e-05
WFDC2	up	4.5	0.0179
ACSM3	up	4.5	0.00324
VASN	up	4.5	0.00018
VSTM4	up	4.5	0
ZFPM2	up	4.49	0.00062
AKAP7	up	4.49	0.00106
NAT8B	up	4.49	0.00158
GPRC5C	up	4.49	8e-05
SNORD116-3 // SNORD116-9	up	4.49	0.00158
COL10A1	up	4.48	0.011
FMO5	up	4.48	0.00246
SLC35C1	up	4.48	0.00288
PAPSS2	up	4.48	2e-05
---	up	4.47	0.00028
MUT	up	4.47	0.00016
EDIL3	up	4.47	0.00164
GPRC5B	up	4.47	0.00018
---	up	4.46	4e-05
EEF1A2	up	4.45	0.0146
PCCA	up	4.45	0.00018
MIR100HG	up	4.45	0
SEMA4G	up	4.45	8e-05
SOX6	up	4.44	6e-05
F3	up	4.43	0.00336
ARHGEF28	up	4.43	0.0011
---	up	4.43	0.0001
HOOK1	up	4.43	0.00022
HDHD3	up	4.42	0.0004
---	up	4.42	0.00048
TACC2	up	4.42	8e-05
---	up	4.41	0.00122
ARHGEF34P // OR2A7	up	4.41	0.00058
ABI3BP	up	4.41	0.00182
SOWAHC	up	4.41	0.0048
KIAA1671	up	4.4	0.00104
QPRT	up	4.4	0.00078
ACOT4	up	4.4	2e-05
FGGY	up	4.4	0.00044
GAREM	up	4.39	4e-05
GUCY1A2	up	4.39	0.00186
TRNP1	up	4.38	0.00098
CXCL2	up	4.38	0.00212
HECW2	up	4.38	6e-05
BCAM	up	4.38	2e-05
NDFIP2	up	4.38	0
ESRP1	up	4.37	0.00896
ESRP2	up	4.37	0
BEND7	up	4.37	0.00014
GSTA3	up	4.36	0.0132
SGCE	up	4.35	0.00012
PDLIM3	up	4.35	0.00052
TRIM2	up	4.35	6e-05
LINC00842	up	4.35	0.00036
PDZK1IP1	up	4.34	0.00346
UPP2	up	4.34	0.0109
PCK2	up	4.34	0.00072
ACACB	up	4.34	0
MAP7	up	4.33	2e-05
WBP5	up	4.32	0.00016
RASEF	up	4.32	0.0005
FMO4	up	4.32	0.0006
IGF1	up	4.32	0.00114
OIT3	up	4.32	0.00224
PRICKLE2	up	4.31	0.00034
PEMT	up	4.31	0.00192
SHBG	up	4.31	0.00038
HKDC1	up	4.31	0.00032
SPATA6L	up	4.29	0.00022
FAM92A1	up	4.29	6e-05
MOGAT3	up	4.29	0.001
HSPD1	up	4.29	8e-05
SNORD116-8	up	4.29	0.0131
LTBP2	up	4.29	0.00012
LPA	up	4.28	6e-05
LINC01018	up	4.28	0.00162
ADAMTS9	up	4.28	0.00022
AKR7L	up	4.28	0.00204
---	up	4.28	0.00048
CLDN4	up	4.27	0.0107
MYO5C	up	4.27	0
SNORD116-30	up	4.27	0.0095
THRSP	up	4.27	0.00198
SPAG16	up	4.26	0.0006
---	up	4.25	0.00372
GPR128	up	4.25	0.00024
TNFAIP1	up	4.25	2e-05
PCSK6	up	4.25	0.00016
PLIN2	up	4.24	0.00714
KCNJ16	up	4.24	0.016
TMEM30B	up	4.24	0.00228
CFL2	up	4.24	0.00206
---	up	4.23	0.00014
ANGPTL4	up	4.23	0.00092
SLC51B	up	4.23	0.013
WNK3	up	4.22	6e-05
C4orf19	up	4.22	4e-05
CAMSAP3	up	4.22	0.00022
CNRIP1	up	4.21	0.00028
---	up	4.2	0.00142
TBX2	up	4.2	0.0005
B4GALT2	up	4.2	0.00036
---	up	4.19	0.00164
NIPSNAP1	up	4.19	6e-05
CYYR1	up	4.19	0.00156
DSEL	up	4.19	0.00042
FAT4	up	4.18	0.00018
FAM150B	up	4.18	0.00202
ITGA2	up	4.17	0.00214
---	up	4.17	0.00018
C1QA	up	4.16	0.00042
CAMSAP2	up	4.16	0.00028
GJA1	up	4.15	0.0003
DPYSL3	up	4.15	0.00266
TMEM53	up	4.15	0.00028
ITGA9	up	4.15	0.00112
OBSL1	up	4.15	0.00014
MYO1C	up	4.15	2e-05
FADS2	up	4.15	0.00044
NHSL1	up	4.14	0.00148
PPARA	up	4.14	0.00012
ACOT2	up	4.14	0.00028
NALCN	up	4.14	0.00022
MMACHC	up	4.14	0
CISD1	up	4.13	0.0006
LIMCH1	up	4.13	0.00014
ECHDC3	up	4.11	0.0152
VSNL1	up	4.11	0.00666
CTNND1 // TMX2	up	4.11	0
TCEA2	up	4.1	0.0017
SMAD6	up	4.1	0.00016
ARHGAP42	up	4.1	0.00034
CAPN5	up	4.1	2e-05
VTRNA2-1	up	4.09	0.00022
---	up	4.09	2e-05
CYP39A1	up	4.08	0.00184
ELOVL6	up	4.08	0.0001
LOXL4	up	4.08	0.00108
DEPTOR	up	4.07	0.00034
NR2F1-AS1	up	4.07	0.00136
LOXL1	up	4.07	0.00014
MIR154	up	4.07	0.00016
BACE2	up	4.06	0.00386
---	up	4.06	0.00732
PARD3	up	4.06	0.00028
TMEM54	up	4.05	0.00088
MTSS1L	up	4.04	0.0001
GFRA1	up	4.04	0.00562
ASL	up	4.03	2e-05
KCTD3	up	4.03	0.00076
GBA3	up	4.01	0.0185
DDR2	up	4.01	0.00106
SGIP1	up	4.01	2e-05
SNORA80E	up	4	0.00212
---	up	4	0.00036
VWA1	up	4	2e-05
VSIG10	up	4	0.00024
---	up	3.99	0.00208
WIPF3	up	3.99	8e-05
NR1I2	up	3.99	0.00052
FLNB	up	3.99	0.0001
LINC01370	up	3.99	0.00312
ETFB	up	3.99	0.00122
VWF	up	3.99	0.0113
---	up	3.98	0.00034
---	up	3.98	0.00034
IL17RB	up	3.98	0.00012
---	up	3.98	0.00634
LAMA3	up	3.98	4e-05
OSGIN1	up	3.98	0.00642
GPR133	up	3.98	0.0013
SLC39A5	up	3.98	0.001
TSPAN15	up	3.98	0.00014
---	up	3.97	0.00146
JAG1	up	3.97	0.00182
FKBP7	up	3.97	0.00028
PPP1R14A	up	3.97	0.0119
FN3K	up	3.97	0.00016
KCNK1	up	3.96	0.00096
---	up	3.96	2e-05
DNALI1	up	3.96	2e-05
GOLM1	up	3.95	0.0003
SUSD2	up	3.95	0.00048
CA5A	up	3.95	0
CES1P1	up	3.95	0.0135
SOX5	up	3.95	0.00026
2008-09-01	up	3.94	4e-05
FAM3B	up	3.94	0.0126
---	up	3.94	0.0001
TTC23	up	3.94	0.00016
CYP21A1P	up	3.93	0.00166
CHDH	up	3.93	0
PLEKHA5	up	3.93	0.00186
EHBP1	up	3.92	4e-05
BHLHE41	up	3.92	8e-05
DIXDC1	up	3.92	0
RGS7BP	up	3.91	0.00276
LINC01106 // LINC01123	up	3.91	0.00146
INSR	up	3.91	0.00106
---	up	3.91	0.00358
---	up	3.91	0.00148
SRGAP1	up	3.91	0.0018
---	up	3.91	0.00114
MECOM	up	3.9	0.0102
MUC3A	up	3.89	0.0003
MAGED1	up	3.88	0.00024
ANGPTL1	up	3.88	0.00018
---	up	3.88	0.0396
AKR1C6P	up	3.88	0.00478
FBP1	up	3.87	0.00158
PTH1R	up	3.87	0.00198
BOK	up	3.87	0.0005
---	up	3.87	0.0108
ACADM	up	3.87	0.00126
ARHGEF5 // ARHGEF34P	up	3.86	6e-05
---	up	3.85	0.00738
STC1	up	3.85	0.0158
---	up	3.85	0.0001
IQCK	up	3.85	0.00026
INSIG1	up	3.84	0.0012
SLC17A3	up	3.84	0.00078
---	up	3.84	0.00028
MRPL46	up	3.84	0.0001
SNORD116-29	up	3.84	0.00864
EVA1A	up	3.83	2e-05
ASPA	up	3.83	0.0006
ARHGEF12	up	3.83	0.00062
ANK3	up	3.83	0.00424
DHTKD1	up	3.82	0.00052
---	up	3.82	0.00132
---	up	3.82	4e-05
CLDN11	up	3.82	0.00274
SNX7	up	3.82	8e-05
FOLH1B	up	3.82	0.00758
KHDRBS3	up	3.81	8e-05
QDPR	up	3.81	2e-05
PVRL2	up	3.81	0.00026
SYBU	up	3.8	0
IYD	up	3.8	0.0006
MGST2	up	3.8	0.00254
TNFRSF12A	up	3.8	0.00398
PDIA4	up	3.79	0.00032
SLC25A2	up	3.79	0.00258
RAB3B	up	3.79	0.0343
VGLL3	up	3.79	0.0021
ZNF385B	up	3.79	0.00038
CYP2A7P1	up	3.79	0.00696
KCND3	up	3.78	0
FPR3	up	3.78	0.0016
MBNL2	up	3.78	0.0003
GYG2	up	3.77	0.00204
SLC16A4	up	3.77	0.00058
PRLR	up	3.77	0.00062
LMCD1	up	3.77	0.00016
ID1	up	3.77	0.00072
POSTN	up	3.77	0.00258
SNORD116-23	up	3.76	0.0011
---	up	3.75	0.0178
PSAT1	up	3.74	0.00244
GPR37	up	3.74	0.0004
---	up	3.74	0.0001
NR2F6	up	3.74	0.00024
PCGF2	up	3.74	6e-05
SLC16A13	up	3.74	0.00402
ANXA8L1 // ANXA8L2~withdrawn	up	3.74	0.0122
ACADSB	up	3.74	0.00188
STEAP1B	up	3.73	0.00512
SLPI	up	3.73	0.0238
PROCR	up	3.73	0.00178
STARD13	up	3.73	4e-05
SPRYD4	up	3.73	4e-05
SLC22A9	up	3.73	0.00056
HIBADH	up	3.72	0.00034
ID4	up	3.72	0.00564
NEDD4	up	3.72	0.00164
GNPNAT1	up	3.72	0.00108
ABCG2	up	3.71	0.0004
ECHDC2	up	3.71	0.00014
TEF	up	3.71	0.00268
KCTD1	up	3.71	2e-05
PTGFRN	up	3.71	0.00056
GPD1	up	3.71	0.00246
PARD6B	up	3.7	0
B3GNT3	up	3.7	0.00268
NR2F2-AS1	up	3.7	0.0022
GPC4	up	3.69	0.0022
FILIP1	up	3.69	0.00126
HEYL	up	3.69	8e-05
CNTN4	up	3.69	0.0009
NTM	up	3.69	0.00132
MACC1	up	3.68	0.00544
ITGB8	up	3.68	0.0119
ETFDH	up	3.68	0.00064
SRD5A2	up	3.68	0.00078
MMAB	up	3.68	0.00056
---	up	3.68	0.00158
TMEM246	up	3.67	0.00134
CACNA2D1	up	3.67	0.0019
---	up	3.67	0.00136
HIST1H1A	up	3.67	0.00254
AFMID	up	3.67	0.0008
PRSS8	up	3.67	0.00212
ISLR	up	3.67	0.0017
SEMA6D	up	3.67	0.00072
PDE7B	up	3.66	0.00068
---	up	3.66	4e-05
ADRA1B	up	3.66	0.0036
EMILIN1	up	3.66	0.0013
SFRP5	up	3.66	0.0161
TINAGL1	up	3.65	0.0011
AADACP1	up	3.65	0.00016
KMO	up	3.65	0.00062
PLEKHA6	up	3.64	0.0006
AGFG2	up	3.64	0.00182
PLA2R1	up	3.64	0.00074
NPAS2	up	3.64	0.0013
PLEKHH2	up	3.64	6e-05
GCGR	up	3.64	0.00032
---	up	3.64	0.00124
DNAJB4	up	3.64	0.00216
SCP2	up	3.64	0.0002
IRS1	up	3.63	0.00012
GAS6	up	3.63	0.00128
---	up	3.62	0.0149
---	up	3.62	0.00044
HSPA1B	up	3.61	0.00062
CGN	up	3.61	0.00018
MPZL2	up	3.61	2e-05
ZNF462	up	3.6	0.00092
---	up	3.6	0.0002
---	up	3.6	0.00132
LARGE	up	3.6	0.00016
TRIM55	up	3.59	0.00234
KIAA1456	up	3.59	0.00154
STAB2	up	3.59	0.00046
MORC4	up	3.58	0.00016
---	up	3.58	0.00028
---	up	3.58	0.00354
LCAT	up	3.58	4e-05
---	up	3.58	0.00078
DUSP16	up	3.58	6e-05
RDX	up	3.58	0.00074
PER3	up	3.58	0.00076
---	up	3.57	0.0108
CLU	up	3.57	0.00218
GPR124	up	3.57	0.00038
LEPREL1	up	3.57	0.0003
EXT1	up	3.56	0.00278
ADAMTS2	up	3.56	0.0476
---	up	3.56	0.00012
TTC38	up	3.56	0.00012
RHPN2	up	3.56	8e-05
PCYT2	up	3.56	0.0001
SCML1	up	3.55	0.00162
SHROOM1	up	3.55	0.00104
TMPRSS6	up	3.55	0.0005
---	up	3.55	8e-05
FMNL2	up	3.55	0.00368
CCL23	up	3.55	0.00086
---	up	3.54	0.0011
COX7A1	up	3.54	0.0005
---	up	3.54	0.00012
RASD1	up	3.54	0.00484
KIRREL	up	3.54	0.00014
BLNK	up	3.54	0.00066
GNA14	up	3.53	0.0001
MAPK10	up	3.53	0.00046
IL22RA1	up	3.53	0.00222
FBXO17 // SARS2	up	3.53	0.0005
PGM1	up	3.53	0.0006
TLE1	up	3.52	0.00032
ABLIM3	up	3.52	0.00078
---	up	3.52	0.00134
CTHRC1	up	3.51	0.0051
EFNA5	up	3.51	0.0144
MT1IP	up	3.51	0.00514
FUOM	up	3.51	0.00546
CD24	up	3.5	0.0228
LACTB2	up	3.5	0.00244
RHOBTB3	up	3.5	2e-05
SCN7A	up	3.5	0.0466
PTPRS	up	3.5	0.00088
PIEZO2	up	3.5	0.00034
PLLP	up	3.5	0.00288
HSPA2	up	3.5	0.0036
RAB13	up	3.49	0.0017
TM4SF18	up	3.49	0.00116
---	up	3.49	0.0004
RPS27L	up	3.49	0.0003
MAGI3	up	3.49	0
CSRP2	up	3.49	2e-05
---	up	3.49	0.00738
MIR664A // SNORA36B	up	3.48	0.00102
PGM3	up	3.48	0.00138
ZNF334	up	3.48	0.00028
ISOC2	up	3.48	0.00048
LDOC1	up	3.47	0.00546
SUGCT	up	3.47	0.00024
PPAPDC1A	up	3.47	6e-05
---	up	3.46	0.00262
CDH19	up	3.46	0.00228
CABLES1	up	3.46	0.00012
---	up	3.46	0.0121
CRIP2	up	3.46	0.00152
ADAMTSL2	up	3.45	0.00184
---	up	3.45	0.00018
AOC3	up	3.45	0.00312
LDHD	up	3.45	6e-05
ABCC6	up	3.45	8e-05
ANKS4B	up	3.45	4e-05
IDH1	up	3.44	0.00342
LIMA1	up	3.44	0.00166
PCLO	up	3.43	0.00842
COL8A1	up	3.43	0.00538
FHL2	up	3.43	0.00022
KHK	up	3.43	2e-05
CYP4F3	up	3.43	0.00036
ONECUT2	up	3.43	0.00072
FOLH1	up	3.43	0.00622
---	up	3.42	0.00106
---	up	3.42	0.00042
SAA3P	up	3.42	0.00158
---	up	3.41	0.0003
UCA1	up	3.41	0.0149
---	up	3.4	0.00246
PLEKHA7	up	3.4	0.00016
CHMP4C	up	3.39	6e-05
---	up	3.39	0.00122
PDIA5	up	3.39	0.00042
IGSF23	up	3.39	0.00912
MYO1E	up	3.39	6e-05
SIAE	up	3.39	0.0011
PTPRU	up	3.38	2e-05
RAMP3	up	3.38	0.00642
NFIX	up	3.38	4e-05
FLG-AS1	up	3.38	0.0007
TMEM200A	up	3.37	0.0475
---	up	3.37	0.0023
---	up	3.37	0.00142
---	up	3.37	0.00054
---	up	3.37	0.00152
TEK	up	3.36	4e-05
CLYBL	up	3.36	4e-05
FZD6	up	3.35	0.00058
VNN1	up	3.35	0.0413
---	up	3.35	0.0012
WWC2	up	3.35	0.00082
MFGE8	up	3.35	0.0011
---	up	3.34	0.0009
APOD	up	3.34	0.00672
CNTN3	up	3.34	8e-05
GGT1	up	3.34	0.00086
LONRF2	up	3.34	8e-05
TRAP1	up	3.34	0.00022
NOVA1	up	3.34	0.00208
---	up	3.34	0.0027
MYRF	up	3.34	0.00058
ALCAM	up	3.33	0.00048
---	up	3.33	0.00542
CCBE1	up	3.33	0.00174
LPIN2	up	3.33	0.00026
EPB41L2	up	3.32	0.00014
---	up	3.32	0.0001
ALPK3	up	3.32	0.00214
---	up	3.31	0.00012
LINC01057	up	3.31	0.00062
SLC3A1	up	3.31	0.0054
MIR122	up	3.31	0.0001
---	up	3.31	0.00826
METRN	up	3.31	0.00106
---	up	3.31	0.00126
FH	up	3.3	0.00228
PPP2CB	up	3.3	0.00152
ARHGEF35	up	3.3	0.00066
---	up	3.3	0.00354
SLIT3	up	3.3	0.00246
NR2F1	up	3.3	0.00056
---	up	3.3	0.00046
ZBTB8A // ZBTB8B	up	3.29	0.00386
MCC	up	3.29	0.00016
HGFAC	up	3.29	0.00406
SHC2	up	3.29	0.00208
NUDT7	up	3.29	0.0001
ZNF69	up	3.28	4e-05
ENOSF1	up	3.28	0.0001
ACOT1	up	3.28	0.00178
EFNB2	up	3.28	0.00126
CRAT	up	3.27	0.00224
---	up	3.27	0.0019
RBKS	up	3.27	0.00018
DSG1	up	3.27	0.00422
---	up	3.27	0.00022
MIPOL1	up	3.27	0.00022
APBA1	up	3.26	0.00606
DOCK4	up	3.26	0.00024
HMGCS1	up	3.26	0.00026
SLC12A8 // ZNF148	up	3.26	6e-05
CHCHD10	up	3.26	0.00034
SCCPDH	up	3.26	0.00098
ACKR3	up	3.26	0.00594
NFE2L1	up	3.26	2e-05
GLT8D2	up	3.26	0.00242
---	up	3.26	0.0021
RCN1	up	3.26	0.00098
PKIB	up	3.25	0.0121
---	up	3.25	8e-05
ITIH5	up	3.25	4e-05
---	up	3.24	0.00124
SCTR	up	3.24	0.00244
CYP4X1	up	3.24	0.00096
UNC5C	up	3.23	0.00126
NID2	up	3.23	0.00018
PRKD1	up	3.23	0.00012
AK3	up	3.22	0.00034
AZGP1P1	up	3.22	0
PKDCC	up	3.22	0.00034
DYRK3	up	3.22	0.00116
CCL18	up	3.22	0.00994
FNBP1L	up	3.22	0.00032
FOXP2	up	3.21	0.00072
TXNRD3 // TXNRD3NB	up	3.21	0.00016
---	up	3.21	0.00028
ADSSL1	up	3.21	2e-05
EI24	up	3.21	0.0003
---	up	3.2	0.0206
PCDHB5	up	3.2	0.00034
GRAMD3	up	3.2	0.00152
PCYOX1	up	3.2	0.00042
DHODH	up	3.2	0.00014
MIR192	up	3.2	0.0012
PHLDB1	up	3.2	0.00024
CYP3A43	up	3.19	0.00384
RRBP1	up	3.19	0.00082
DNAJC12	up	3.19	0.00194
BMPR1A	up	3.19	0.0012
---	up	3.18	0.00104
PPP1R13L	up	3.18	0.00028
CNDP1	up	3.18	0.00022
SLC9A3R2	up	3.18	2e-05
KIAA1279	up	3.18	2e-05
SFRP4	up	3.17	0.00392
MYRIP	up	3.17	0.00084
ACOX1	up	3.17	0.00272
---	up	3.16	0.00074
---	up	3.16	0.0163
---	up	3.16	0.0228
ELFN1	up	3.16	0.00018
ACOT13	up	3.16	0.00632
---	up	3.16	0.00344
TTC8	up	3.16	0.00028
GRTP1	up	3.16	0.0002
NUAK1	up	3.16	0.0124
ANKRD1	up	3.16	0.0005
AIFM1	up	3.15	0.00078
HMGB3	up	3.15	0.00358
PRRG1	up	3.15	2e-05
HYI	up	3.15	0.00194
FZD4	up	3.15	0.0028
PRSS23	up	3.15	0.0399
PHYHIPL	up	3.15	0.00342
---	up	3.14	0.0149
SEMA3E	up	3.14	0.00726
MREG // PECR	up	3.14	0.0089
---	up	3.14	0.0326
SPR	up	3.14	6e-05
SIX5	up	3.14	0.0003
SLC46A1	up	3.14	4e-05
RASSF8-AS1	up	3.14	0.00082
OAF	up	3.14	0.00028
GSTM3	up	3.13	0.00078
EVC	up	3.13	0.00192
UROC1	up	3.13	0.00048
CLUH	up	3.13	6e-05
CES3	up	3.13	0.00126
ADRA2A	up	3.13	0.029
LOXL2	up	3.12	0.0014
HYDIN	up	3.12	0.00082
---	up	3.12	0.0047
---	up	3.12	0.00028
---	up	3.12	0.0024
PLCE1	up	3.12	6e-05
PLEKHG1	up	3.11	0.00288
---	up	3.11	0.00086
HAL	up	3.11	0.00094
---	up	3.1	0.00292
TMEM177	up	3.1	0.00016
SEPHS2	up	3.1	0.00334
---	up	3.1	0.00638
---	up	3.1	0.00082
NEBL	up	3.1	0.0156
OGN	up	3.09	0.00156
DAG1	up	3.09	0.0001
ITGB6	up	3.09	0.00138
CEP170B	up	3.09	0.00086
LNX2	up	3.09	2e-05
BCAR3	up	3.08	0.00026
ARSJ	up	3.08	0.00028
MGLL	up	3.08	0.00044
PNPO	up	3.08	0.00076
DOK4	up	3.08	0.00054
NDN	up	3.08	8e-05
PPP1R1A	up	3.08	0.00054
KIF21A	up	3.08	0.00312
NMT2	up	3.08	0.00054
LINC01268	up	3.07	0.00054
SULT1E1	up	3.07	0.0176
MIR4450	up	3.07	0.0005
GMNC	up	3.07	0.0012
HSD3B7	up	3.07	0.00122
AQP11	up	3.07	0.00044
FAM13C	up	3.07	0.00032
MRC1	up	3.06	0.00444
TOR1AIP2	up	3.06	0.00404
PLAT	up	3.06	0.00538
MGAT4B	up	3.06	0.00382
FGF12	up	3.06	0.00296
SNAR-A12 // SNAR-A13	up	3.06	0.0301
MKL2	up	3.06	0.00096
RAB25	up	3.06	0.0146
PDLIM1	up	3.06	0.00036
VTRNA1-1	up	3.05	0.00826
PKLR	up	3.05	0.00176
PCDHB13	up	3.05	0.00022
RIPK4	up	3.05	0.00174
NGEF	up	3.05	4e-05
---	up	3.05	0.00564
PKP4	up	3.05	0.00022
KLHL29	up	3.05	0.0003
MICU3	up	3.04	8e-05
HYAL2	up	3.04	0.0003
BDH2	up	3.03	0.00166
---	up	3.03	0.0026
TRIP10	up	3.03	2e-05
AARS	up	3.03	4e-05
PRSS53 // VKORC1	up	3.03	0.00168
CDC42BPB	up	3.03	0.00098
RERGL	up	3.03	0.00872
SHANK2	up	3.03	0
CTNNAL1	up	3.02	0.00022
SCARB2	up	3.02	0.0056
RAB17	up	3.02	0.00022
RFTN2	up	3.02	0.00286
SNORD116-16	up	3.02	0.0251
ABHD6	up	3.01	0.00144
ERICH2	up	3.01	4e-05
SULT1C2	up	3.01	0.0102
---	up	3.01	0.00032
UGP2	up	3.01	0.00026
MYH11	up	3.01	0.0136
TFPI2	up	3	0.00522
TUBE1	up	3	0.00102
B3GALT5	up	3	0.0041
---	up	3	0.00436
TMC5	up	3	0.00168
CIDEB	up	3	0.00508
RRAS2	up	3	0.0167
FAM163B	up	2.99	0.0261
AKAP2 // PALM2 // PALM2-AKAP2	up	2.99	0.0101
---	up	2.99	0.00266
---	up	2.99	0.00164
MOCS2	up	2.99	0.00048
PCCB	up	2.99	0.00072
MANF	up	2.99	0.00408
RAMP1	up	2.99	0.00274
HNMT	up	2.99	0.00462
FAM177A1	up	2.99	0.00156
EBPL	up	2.99	0.00096
C11orf24	up	2.99	0.00172
LAPTM4B	up	2.98	0.0148
---	up	2.98	0.00116
SNHG18 // SNORD123	up	2.98	0.00018
ENPP7	up	2.98	0.00528
EML1	up	2.98	0.00016
SCNN1A	up	2.98	0.0097
BCAR1	up	2.97	0.0003
SNX33	up	2.97	0.00056
---	up	2.96	0.00644
ETV5	up	2.96	0.00026
HEG1	up	2.96	0.00428
SDSL	up	2.96	0.0004
LRRC4C	up	2.96	0.00346
ZFYVE9	up	2.96	0.0002
---	up	2.96	0.0173
CBY1	up	2.95	0.00024
SNORA41	up	2.95	0.00014
---	up	2.95	0.0334
---	up	2.95	0.0485
---	up	2.95	0.0159
DACT1	up	2.95	0.0143
SLC25A13	up	2.94	0.0027
---	up	2.94	0.0013
CPED1	up	2.94	0.0003
TPBG	up	2.94	0.0152
EPB41L4A	up	2.94	0.0347
FAM170A // HSD17B4	up	2.94	0.00358
SLC35D1	up	2.94	0.00028
MIR4763 // MIRLET7A3 // MIRLET7B // MIRLET7BHG // PRR34-AS1	up	2.94	0.0008
SLC23A2	up	2.94	0.0014
FBLIM1	up	2.94	0.00014
MDK	up	2.94	0.00108
UCHL1	up	2.93	0.00146
---	up	2.93	0.00116
TTC28	up	2.93	2e-05
MGST3	up	2.93	0.0012
SNORD115-24	up	2.93	0.00524
---	up	2.93	0.00136
LTBP3	up	2.93	2e-05
SYT7	up	2.93	0.00076
MIR3936	up	2.92	0.00022
CXCL1	up	2.92	0.0159
ZHX3	up	2.92	8e-05
GULP1	up	2.92	0.00248
---	up	2.92	0.00068
L3MBTL4	up	2.92	0.0003
---	up	2.92	0.0464
---	up	2.92	0.00062
---	up	2.91	0.0046
TSPAN13	up	2.91	0.0332
CCDC58	up	2.91	0.00014
DYNC2LI1	up	2.91	8e-05
GRB7	up	2.91	0.00076
SUOX	up	2.91	0.00042
---	up	2.9	0.00024
FIGF // PIR	up	2.9	0.00048
ADHFE1	up	2.9	2e-05
SLC16A1	up	2.9	0.00436
ADORA3	up	2.9	0.0011
NPR3	up	2.9	0.00946
PALLD	up	2.9	0.00376
---	up	2.9	0.00198
HIGD1A	up	2.9	2e-05
MIR4524A	up	2.9	0.0014
SEZ6L2	up	2.9	0.00354
CRAMP1L // HN1L	up	2.9	4e-05
DENND5B	up	2.9	0.0012
TPRG1	up	2.89	0.0018
---	up	2.89	0.00128
EPB41L1	up	2.89	0.00084
TMEM205	up	2.89	0.0081
MIR4521	up	2.89	2e-05
STXBP1	up	2.88	0.0012
NTRK2	up	2.88	0.00056
LRP11	up	2.88	6e-05
FAM229B	up	2.88	0.00026
KLC4	up	2.88	0.00024
GABRP	up	2.88	0.0237
ADH5	up	2.88	0.0018
CNGA1	up	2.88	0.0006
RASIP1	up	2.88	0.00038
CYP4F24P	up	2.88	0.00082
RPPH1	up	2.88	8e-05
TNKS1BP1	up	2.88	0.00026
CPXM2	up	2.88	0.00548
ETV1	up	2.87	2e-05
NRN1	up	2.87	0.00404
CXCL14	up	2.87	0.0407
---	up	2.87	0.00058
ATOH8	up	2.87	0.0161
DNAH14	up	2.87	0.00102
KDELC1	up	2.87	0.00048
NAV3	up	2.87	0.00414
LAMC3	up	2.86	0.00088
---	up	2.86	0.00058
TUBB2A	up	2.86	0.00406
SQSTM1	up	2.86	0.00188
DDT // MIF-AS1	up	2.86	0.00122
---	up	2.86	0.0005
ZNF788	up	2.86	0.00024
FSTL3	up	2.86	0.00038
MEG3 // MIR770	up	2.86	0.00116
NSUN6	up	2.86	4e-05
CYP4F8	up	2.85	0.00022
---	up	2.85	0.00618
OSBPL1A	up	2.85	0.0001
KRT18P55	up	2.85	0.0052
CES1P2	up	2.85	0.0119
TCEAL1	up	2.84	0.00036
F5	up	2.84	0.0176
SLC17A9	up	2.84	0.00154
SNORD114-23	up	2.84	0.0026
FADS3	up	2.84	0.00046
---	up	2.83	0.00068
---	up	2.83	0.00192
ADAMTSL1	up	2.83	0.0064
YAE1D1	up	2.83	0.0001
TAAR3	up	2.83	0.00108
PRKAB2	up	2.83	0.00112
MRPL36	up	2.83	0.00452
NPY6R	up	2.83	0.00956
AMOTL2	up	2.83	8e-05
AHCY	up	2.83	0.00114
MPV17L	up	2.83	0.0001
SLC1A2	up	2.83	0.00042
CFAP69	up	2.82	6e-05
MAGI2-AS3	up	2.82	0.00366
FRRS1	up	2.82	0.0169
FZD5	up	2.82	0.00158
ADAM20P1	up	2.82	0.00032
ARNTL2	up	2.82	6e-05
DKK3	up	2.82	0.00172
MAMLD1	up	2.81	0.00058
KRTCAP2	up	2.81	0.00044
TAS2R3	up	2.81	0.00018
COL12A1	up	2.81	0.00106
[truncated: 6,874 more rows]

## Sheet: S3B
Table S3B. Hierarchical clustering of the top 500 differentially regulated genes in livers vs. correspondings PBMCs
Hierarchical Clustering by Distance to Mean

## Sheet: S3C
Table S3C. Functional classification of genes that were overexpressed in livers as compared to corresponding PBMCs in French patients with severe alcoholic hepatitis
Category	Term	Count	Benjamini corrected
UP_Tissue	Liver	309	1e-70
UP_Tissue	Plasma	94	3.4e-48
GOTERM_CC_DIRECT	Extracellular exosome	281	1.8e-31
KEGG pathway	Complement and coagulation cascades	39	3.1e-25
GOTERM_CC_DIRECT	Blood microparticle	47	1.1e-22
GOTERM_CC_DIRECT	Extracellular region	168	6.2e-19
GOTERM_BP_DIRECT	Platelet degranulation	33	1e-13
KEGG pathway	Metabolism of xenobiotics by cytochrome P450	30	4.4e-14
KEGG pathway	Retinol metabolism	27	6.1e-13
KEGG pathway	Drug metabolism - cytochrome P450	27	1.7e-12
GOTERM_BP_DIRECT	Acute phase response	20	1.7e-10
GOTERM_BP_DIRECT	Flavonoid glucuronidation	15	1.9e-10
GOTERM_BP_DIRECT	Negative regulation of endopeptidase activity	31	2.4e-10
KEGG pathway	Chemical carcinogenesis	28	1.5e-11
KEGG pathway	Steroid hormone biosynthesis	24	1.4e-11
GOTERM_CC_DIRECT	Extracellular space	130	5e-11
KEGG pathway	Ascorbate and aldarate metabolism	17	2.1e-11
GOTERM_BP_DIRECT	Regulation of complement activation	16	2e-09
GOTERM_BP_DIRECT	Flavonoid biosynthetic process	13	1.5e-08
GOTERM_BP_DIRECT	Xenobiotic metabolic process	23	1.3e-08
GOTERM_MF_DIRECT	Glucuronosyltransferase activity	15	3e-08
GOTERM_CC_DIRECT	Cytosol	248	3.7e-09
GOTERM_BP_DIRECT	Blood coagulation	34	1.1e-07
GOTERM_CC_DIRECT	Cytoskeleton	51	2e-08
GOTERM_BP_DIRECT	Xenobiotic glucuronidation	9	1.6e-07
GOTERM_BP_DIRECT	Cellular glcurodination	11	2.5e-07
GOTERM_CC_DIRECT	Platelet alphs granule lumen	18	4.6e-08
GOTERM_CC_DIRECT	Plasma membrane	280	8.7e-08
GOTERM_MF_DIRECT	Receptor binding	48	8.4e-07
KEGG pathway	Pentose and glucuronate interconversions	16	6.8e-08
GOTERM_MF_DIRECT	Serine-type endopeptidase inhibitor activity	23	9.4e-07
GOTERM_BP_DIRECT	Innate immune response	54	8.9e-07
GOTERM_CC_DIRECT	Chylomicron	10	1.5e-07
GOTERM_BP_DIRECT	Oxidation reduction process	66	9.8e-07
GOTERM_CC_DIRECT	Membrane raft	35	2e-07
GOTERM_MF_DIRECT	Retinoic acid binding	12	1.2e-06
GOTERM_BP_DIRECT	Negative regulation of glucuronosyltransferase activity	8	1.9e-06
GOTERM_BP_DIRECT	Negative regulation of cellular glucuronidation	8	1.9e-06
GOTERM_BP_DIRECT	Cell adhesion	55	2.2e-06
GOTERM_MF_DIRECT	Heparin binding	29	2.7e-06
KEGG pathway	Drug-metabolism - other enzymes	17	3.9e-07
KEGG pathway	Porphyrin and chlorophyll metabolism	16	6.7e-07
GOTERM_CC_DIRECT	Organelle membrane	20	1.1e-06
GOTERM_BP_DIRECT	Negative regulation of fatty acid metabolic process	8	7.1e-06
GOTERM_CC_DIRECT	Lamellipodium	28	1.5e-06
GOTERM_BP_DIRECT	Complement activation, alternative pathway	9	1e-05
GOTERM_BP_DIRECT	Complement activation, classical pathway	19	1.4e-05
GOTERM_BP_DIRECT	Blood coagulation, intrinsic pathway	10	1.5e-05
GOTERM_BP_DIRECT	Positive regulation of angiogenesis	23	1.5e-05
GOTERM_BP_DIRECT	Cholesterol homeostasis	17	1.6e-05
GOTERM_BP_DIRECT	Steroid metabolic process	14	1.6e-05
GOTERM_CC_DIRECT	Cell surface	59	3.5e-06

## Sheet: S3D
Table S3D. Functional classification of genes that were under-expressed in livers as compared to corresponding PBMCs in French patients with severe alcoholic hepatitis
Category	Term	Count	Benjamini corrected
UP Tissue	Blood	160	1.5e-39
UP Tissue	Spleen	161	3.2e-30
GOTERM_BP_DIRECT	Inflammatory response	100	8.4e-29
GOTERM_BP_DIRECT	Immune response	103	1.3e-27
GOTERM_BP_DIRECT	Innate immune response	103	1.3e-26
GOTERM_BP_DIRECT	Adaptive immune response	58	2.1e-29
GOTERM_CC_DIRECT	Plasma membrane	435	5.4e-26
GOTERM_BP_DIRECT	regulation of immune response	353	1.1e-19
UP Tissue	Platelet	100	1.2e-17
GOTERM_BP_DIRECT	Signal transduction	164	3.8e-17
GOTERM_CC_DIRECT	Integral component of plasma membrane	180	9.7e-16
GOTERM_BP_DIRECT	Leukocyte migration	42	1.1e-15
GOTERM_CC_DIRECT	Membrane raft	55	3e-15
KEGG Pathway	Osteoclast differentiation	46	5.9e-15
GOTERM_CC_DIRECT	Cytosol	334	2.9e-13
GOTERM_CC_DIRECT	External side of plasma membrane	51	5.6e-13
KEGG Pathway	Chemokine signalint pathway	52	1e-12
UP Tissue	Leukocyte migration	40	8.1e-12
GOTERM_MF_DIRECT	Receptor activity	51	2e-11
KEGG Pathway	Natural killer cell mediated cytotoxicity	39	2.7e-11
GOTERM_CC_DIRECT	Membrane	231	2.9e-11
GOTERM_BP_DIRECT	Platelet activation	35	5.9e-11
GOTERM_BP_DIRECT	T cell receptor signaling pathway	40	6.2e-11
UP Tissue	Thymus	67	1.5e-10
GOTERM_BP_DIRECT	T cell costimulation	28	2e-10
GOTERM_BP_DIRECT	Blood coagulation	44	2.2e-10
KEGG Pathway	T cell receptor signaling pathway	34	3.2e-10
UP Tissue	Monocyte	21	4.5e-10
UP Tissue	Peripheral blood	33	7.5e-10
GOTERM_BP_DIRECT	response to lipopolysaccharide	43	8.6e-10
KEGG Pathway	Hematopoetic cell lineage	30	8.8e-10
GOTERM_BP_DIRECT	Cellular defense response	24	1.1e-09
GOTERM_BP_DIRECT	Chemotaxis	34	1.3e-09
UP Tissue	Neutrophil	14	1.4e-09
GOTERM_BP_DIRECT	Positive regulation of interferon-gamma production	21	2.7e-09
GOTERM_CC_DIRECT	T cell receptor complex	13	6.5e-09
GOTERM_BP_DIRECT	T cell differentiation	16	4.1e-08
KEGG Pathway	Leukocyte transendothelial migration	33	4.1e-08
KEGG Pathway	Leishmaniasis	25	4.5e-08
UP Tissue	T cell	54	4.5e-08
KEGG Pathway	Platelet activation	53	4.8e-08
GOTERM_BP_DIRECT	Positive regulation of GTPase activity	81	5e-08
GOTERM_BP_DIRECT	Positive regulation of of T cell proliferation	22	5.2e-08
GOTERM_BP_DIRECT	T cell activation	19	8e-08
GOTERM_BP_DIRECT	Cell surface receptor signaling pathway	50	9.5e-08
