# Supplementary material for: Pre-therapy liver transcriptome landscape in Indian and French patients with severe alcoholic hepatitis and steroid responsiveness
Source: Sci Rep. 2017 Jul 28;7:6816. doi: 10.1038/s41598-017-07161-4 (PMC5533759; doi:10.1038/s41598-017-07161-4)
Supplement: Supplementary file 5 — Supplementary Table S4 [file 41598_2017_7161_MOESM5_ESM.xls]

## Sheet: S4A
Table S4A. List of hepatic genes that were differentially (>1.5 fold) up- or down-regulated Genes in between NR and R in Indian cohort
Gene Symbol	Entrez ID	P-value	Fold Change in NR	Regulation
ABHD14A	25864	0.0033183	-1.59043	Down
ACSM2A	123876	3.21098e-05	-1.74032	Down
ADH1A	124	0.00123193	-1.64697	Down
ADH1B	125	6.49839e-09	-1.73798	Down
ADH4	127	0.00361371	-2.15555	Down
ALB	213	6.86901e-14	-1.79897	Down
ALDOB	229	5.46247e-13	-1.79062	Down
APOC3	345	1.71083e-11	-1.64999	Down
ARG1	383	1.04137e-06	-1.705	Down
ASS1	445	0.0132542	-1.50443	Down
BHMT	635	2.27145e-06	-1.70807	Down
C12orf57	113246	0.00131086	-1.64889	Down
C1orf162	128346	0.00373941	-1.55938	Down
C5orf64	285668	0.0241804	-1.58013	Down
C8orf4	56892	6.38751e-05	-1.52978	Down
CCNB1IP1	57820	0.00015283	-1.92707	Down
CDRT15L2	256223	0.00775897	-2.33548	Down
CDX4	1046	0.0360003	-1.68055	Down
CLCNKA	1187	0.0446562	-2.25447	Down
CLDN14	23562	0.00905852	-1.87877	Down
COMMD4	54939	0.00896163	-1.54031	Down
CPS1	1373	3.29447e-05	-2.07091	Down
CYP2B6	1555	0.0296232	-1.68539	Down
CYP2C19	1557	1.7705e-06	-1.6935	Down
CYP2C9	1559	6.23249e-06	-1.58813	Down
CYP3A5	1577	8.81348e-05	-2.15478	Down
CYP4F3	4051	0.000457167	-1.71633	Down
DAZ4	57135	0.0440337	-1.65938	Down
EAF2	55840	0.0081381	-1.56781	Down
EPHX2	2053	0.0170532	-1.79271	Down
ERVFRD-1	405754	0.0407859	-1.72202	Down
FADS1	3992	0.00890906	-1.61816	Down
FGFBP3	143282	0.0131146	-1.54648	Down
FHL5	9457	0.0470546	-1.63749	Down
FMO3	2328	1.591e-06	-1.88525	Down
FOS	2353	0.035959	-1.93481	Down
GBP2	2634	0.0258575	-1.57368	Down
GBP5	115362	0.000622742	-2.58106	Down
GCKR	2646	0.0193037	-1.97976	Down
GJB1	2705	1.92124e-07	-1.53408	Down
GNG3	2785	0.0483053	-1.65524	Down
GOLGA8A	23015	0.0217613	-1.81123	Down
GPR115	221393	0.0230285	-1.51505	Down
GPR22	2845	0.00185872	-1.62693	Down
GSTA1	2938	0.00682031	-2.06374	Down
GTF2A1L	11036	0.0317182	-1.80912	Down
GTF2B	2959	0.038066	-1.50575	Down
HCAR3	8843	0.0187119	-1.50862	Down
HRG	3273	2.54552e-14	-1.66215	Down
KCTD14	65987	0.0195612	-1.90159	Down
LOC388282	388282	0.0370601	-1.50259	Down
LRRTM4	80059	0.016718	-1.53454	Down
LYST	1130	0.0174064	-1.51878	Down
MAT1A	4143	7.4876e-10	-1.50427	Down
MTRNR2L1	100462977	0.0292522	-2.53043	Down
MTRNR2L10	100463488	0.00218597	-1.86533	Down
MTRNR2L7	100288485	0.0196882	-1.91561	Down
MUC6	4588	0.00217593	-1.58988	Down
NPFF	8620	1.42104e-07	-2.4293	Down
NR1I2	8856	0.00267426	-1.97192	Down
OLFML3	56944	0.0303346	-2.07846	Down
OR4F4	26682	0.00853688	-1.77407	Down
OTUD6B	51633	0.0059906	-2.77165	Down
PAH	5053	2.37077e-05	-1.81402	Down
PEX19	5824	0.0211115	-2.00941	Down
PSG6	5675	0.00457797	-1.61808	Down
PUS7	54517	0.0385243	-2.18437	Down
R3HCC1L	27291	0.0157711	-1.5256	Down
RBMX	27316	0.0297202	-1.52523	Down
RPS6KA2	6196	0.0313096	-1.60734	Down
S100A13	6284	2.25806e-05	-1.66284	Down
SERPINA4	5267	0.00550382	-1.69737	Down
SERPINA6	866	0.000773325	-1.52463	Down
SERPIND1	3053	2.99618e-05	-1.69521	Down
SFXN5	94097	0.0289922	-1.54127	Down
SIPA1L2	57568	0.0243218	-2.45387	Down
SKIV2L	6499	0.00270406	-1.69841	Down
SLC2A3	6515	0.00251517	-1.5884	Down
SPATA17	128153	0.0105804	-1.57244	Down
STON1-GTF2A1L	286749	0.0216335	-2.23534	Down
SULT1C3	442038	0.00222876	-1.57051	Down
TAS2R1	50834	0.00288474	-1.58149	Down
TMEM101	84336	0.0253512	-1.65183	Down
TMEM14A	28978	0.00348967	-1.62996	Down
TMEM52B	120939	0.0164254	-1.73927	Down
TPD52L3	89882	0.0315919	-1.51348	Down
TSPAN1	10103	0.0317759	-1.6061	Down
TTR	7276	8.6264e-13	-1.534	Down
TYW1	55253	0.0318669	-1.95751	Down
TYW3	127253	0.0131796	-3.60257	Down
UBQLNL	143630	0.0509578	-1.58031	Down
UTP14C	9724	0.0110208	-2.27441	Down
VAMP7	6845.chrY	0.03694	-1.8419	Down
VIP	7432	0.0435723	-1.75846	Down
ZNF395	55893	0.0264397	-1.6379	Down
ZNF708	7562	0.0423852	-1.78866	Down
SEPT1	1731	0.0141437	1.89449	Up
AAED1	195827	0.00838866	2.34008	Up
AANAT	15	0.0124813	1.67251	Up
ABHD11	83451	0.000220923	2.33582	Up
ABHD16B	140701	0.0170317	1.99409	Up
ABHD4	63874	0.00531232	3.60757	Up
ABHD6	57406	0.0166813	2.20291	Up
ABI3	51225	0.0420117	1.8568	Up
ACBD4	79777	0.0329669	1.58027	Up
ACO2	50	0.00406369	2.72902	Up
ACOT1	641371	0.00151821	1.7279	Up
ACOT7	11332	0.0337686	2.54189	Up
ACTA2	59	8.1368e-05	1.61575	Up
ACY1	95	0.00142669	2.04486	Up
ADAD2	161931	0.0069883	2.08025	Up
ADAM10	102	0.0247233	2.54083	Up
ADAM19	8728	0.0268864	1.96778	Up
ADAM28	10863	0.0458383	1.58998	Up
ADAT3	113179	0.0476931	1.58878	Up
ADCK3	56997	0.0363834	1.91252	Up
ADD3	120	0.0408592	2.2813	Up
ADO	84890	0.0420479	2.61286	Up
ADRA2A	150	0.00623117	1.67961	Up
ADRB1	153	0.00666537	2.75358	Up
AGAP7	653268	0.0322109	1.88402	Up
AGPAT1	10554	0.00465894	1.65599	Up
AGRN	375790	0.00523706	3.02961	Up
AIFM2	84883	0.0483084	1.6577	Up
AKIP1	56672	0.0228915	1.92875	Up
AKR1B10	57016	3.54354e-11	1.57303	Up
AKR1C2	1646	0.0219744	2.05376	Up
AKR1C3	8644	0.0287508	1.81177	Up
ALDH16A1	126133	0.00152683	1.68359	Up
ALOX5	240	0.000859388	1.67173	Up
ALPL	249	0.00781302	1.97184	Up
ALPPL2	251	0.0284248	1.84531	Up
ALYREF	10189	9.91225e-05	4.71033	Up
AMH	268	0.0200976	1.61182	Up
AMIGO2	347902	0.0382172	1.79687	Up
ANGPTL4	51129	6.44452e-08	2.46841	Up
ANKRD49	54851	0.0523893	1.99521	Up
ANKRD9	122416	0.0040183	3.67517	Up
ANO8	57719	0.0343541	1.56736	Up
ANP32B	10541	0.00688977	1.68822	Up
ANXA2R	389289	0.0199691	1.8125	Up
AOAH	313	0.00397088	1.54574	Up
AP1S2	8905	1.58465e-05	2.11722	Up
AP3S2	10239	0.018183	2.10691	Up
APBB2	323	0.01886	1.74077	Up
AQP3	360	0.000314384	2.26185	Up
ARFRP1	10139	0.00056743	2.4311	Up
ARHGAP23	57636	0.00231241	1.66722	Up
ARHGAP25	9938	0.0377606	2.05038	Up
ARHGAP6	395	0.0182723	1.63701	Up
ARID3B	10620	0.0227677	1.96309	Up
ARIH2OS	646450	0.00355512	4.22195	Up
ARL16	339231	0.0385631	2.0197	Up
ARL2	402	0.00602981	1.52118	Up
ARMC5	79798	0.0241623	2.16256	Up
ARPC5L	81873	0.00618981	1.58836	Up
ASB16	92591	0.00274036	2.66697	Up
ASIC2	40	0.00277731	1.84791	Up
ASMTL	8623.chrX	0.000964446	1.70666	Up
ASMTL	8623.chrY	0.032313	1.76811	Up
ASPHD1	253982	0.000417846	3.0985	Up
ASTN2	23245	0.0231543	2.04903	Up
ATP2B3	492	0.0213714	1.74352	Up
ATP6V1D	51382	0.0206463	1.71026	Up
ATP8B1	5205	0.0408729	2.19368	Up
ATRAID	51374	0.0230424	1.61248	Up
BAG1	573	0.00418447	1.57042	Up
BAIAP2L1	55971	0.0320036	1.70899	Up
BCAR1	9564	0.00572512	1.71978	Up
BCAS3	54828	0.00701799	2.2503	Up
BCL7C	9274	0.00243932	1.98525	Up
BCL9L	283149	0.0251293	1.72093	Up
BEX2	84707	0.00162984	2.11325	Up
BEX5	340542	0.0139002	1.67803	Up
BHLHA9	727857	0.0423795	1.60912	Up
BHLHE23	128408	0.0132195	2.03956	Up
BIRC5	332	0.0500865	2.61828	Up
BLOC1S1	2647	0.0293934	1.88661	Up
BMI1	648	0.010795	1.69535	Up
BMP2	650	0.0412323	1.84799	Up
BNIP3L	665	0.0378028	1.98638	Up
BOK	666	0.00133866	1.51782	Up
BPIFB2	80341	0.00490293	1.98318	Up
BRINP1	1620	0.0388728	2.17406	Up
BRWD3	254065	0.0196141	2.18677	Up
BTG4	54766	0.010168	1.56401	Up
BTN3A2	11118	0.00449491	2.18367	Up
BUB3	9184	0.0337044	2.26029	Up
C10orf111	221060	0.0339627	1.54675	Up
C10orf54	64115	2.91422e-05	3.09211	Up
C10orf95	79946	0.00443265	2.60243	Up
C11orf35	256329	0.000911279	1.78918	Up
C11orf83	790955	0.0461973	2.24377	Up
C11orf88	399949	0.000801686	2.57793	Up
C11orf96	387763	5.29094e-12	1.73267	Up
C12orf75	387882	0.0117639	2.22757	Up
C14orf178	283579	0.0220694	1.72986	Up
C14orf180	400258	0.0203425	2.30896	Up
C15orf38	348110	0.00915419	2.06655	Up
C15orf38-AP3S2	100526783	0.00571982	1.75965	Up
C16orf86	388284	0.0531353	2.73869	Up
C16orf93	90835	0.000135319	3.21636	Up
C17orf59	54785	0.0212643	2.24593	Up
C17orf74	201243	0.0378731	3.20418	Up
C19orf10	56005	0.00251451	3.63711	Up
C19orf48	84798	0.0175421	2.1358	Up
C19orf59	199675	0.00418604	1.59714	Up
C19orf60	55049	0.00828004	2.18125	Up
C1orf122	127687	7.99383e-05	1.56731	Up
C1orf198	84886	0.000380204	1.5321	Up
C1orf229	388759	0.00128526	4.29667	Up
C1orf56	54964	0.0036772	1.75805	Up
C1QA	712	2.6691e-10	1.93188	Up
C1QB	713	0.00521511	1.68036	Up
C20orf24	55969	0.00486151	2.47296	Up
C21orf33	8209	0.0015118	2.1545	Up
C2CD4D	100191040	0.00581926	2.39003	Up
C2orf53	339779	0.00251356	1.99868	Up
C2orf70	339778	0.00266087	1.73229	Up
C3orf58	205428	0.0262608	1.77677	Up
C4BPA	722	0.000368893	1.56923	Up
C4orf32	132720	0.0399034	2.25397	Up
C5orf66	100996485	0.00719873	1.71786	Up
C6orf106	64771	0.0289042	1.92322	Up
C6orf223	221416	0.0262278	2.99578	Up
C6orf25	80739	0.040131	1.68939	Up
C6orf89	221477	0.0537033	1.585	Up
C7orf60	154743	0.0154725	2.20012	Up
C8G	733	0.0112332	1.82589	Up
C8orf47	203111	1.64407e-05	2.13392	Up
C8orf88	100127983	0.0121305	1.8235	Up
C9orf172	389813	0.0151231	1.8741	Up
C9orf72	203228	0.0176947	1.51508	Up
CACTIN	58509	0.04905	2.54753	Up
CALR3	125972	0.0286347	1.93387	Up
CAMK2N1	55450	5.17361e-07	1.88321	Up
CAPNS1	826	0.0171799	3.161	Up
CAPZA1	829	0.0484599	2.53303	Up
CARHSP1	23589	0.00300734	1.55427	Up
CARNS1	57571	0.0370539	1.52156	Up
CBLN2	147381	0.00889143	2.5057	Up
CCDC120	90060	0.0177312	2.88496	Up
CCDC137	339230	0.0398173	2.17795	Up
CCDC23	374969	0.000112971	2.42939	Up
CCDC24	149473	0.00148788	3.67975	Up
CCDC47	57003	0.0298732	1.63853	Up
CCDC64B	146439	0.028238	2.22868	Up
CCDC7	221016	0.0431518	1.66079	Up
CCDC80	151887	5.13793e-08	1.53404	Up
CCDC85B	11007	0.00596988	2.4689	Up
CCER1	196477	0.0275924	2.6058	Up
CCHCR1	54535	0.0139959	1.67998	Up
CCR10	2826	0.0293646	2.40448	Up
CCT6A	908	0.0313486	2.06247	Up
CD14	929	0.0275405	1.60436	Up
CD300E	342510	0.0462019	1.81964	Up
CD44	960	0.0319445	1.75832	Up
CD48	962	0.00208571	1.67693	Up
CD58	965	0.0308851	1.5252	Up
CD63	967	0.0019203	1.61426	Up
CD70	970	5.13108e-06	2.48946	Up
CDC25A	993	0.0114106	3.18865	Up
CDC37	11140	0.00746354	1.56242	Up
CDC42EP2	10435	0.0540523	1.89583	Up
CDCP1	64866	0.0301751	1.63864	Up
CDIPT	10423	0.000259224	1.52003	Up
CDK5R2	8941	0.00277304	2.40952	Up
CDKN1A	1026	0.00955643	2.32014	Up
CDKN1C	1028	0.000111425	2.30043	Up
CDKN2A	1029	0.00190423	2.8637	Up
CDKN2B	1030	0.0185515	1.9667	Up
CDNF	441549	0.0328665	1.78223	Up
CDR1	1038	1.62177e-06	1.94612	Up
CENPB	1059	0.000153477	1.76242	Up
CENPW	387103	0.0248245	1.91058	Up
CEP112	201134	0.023423	1.51804	Up
CEP170B	283638	0.0317635	1.50624	Up
CEP85L	387119	0.0280066	2.10899	Up
CFI	3426	0.000428406	1.65974	Up
CFL1	1072	0.0523471	1.75172	Up
CHCHD10	400916	0.0348194	1.56525	Up
CHID1	66005	0.0326258	1.82299	Up
CHML	1122	0.0252158	1.64505	Up
CHPF	79586	0.00036338	1.5622	Up
CHRM1	1128	0.00827875	3.42272	Up
CHRNA10	57053	0.0383115	2.37684	Up
CHST2	9435	0.01432	2.32824	Up
CIB2	10518	0.0397356	1.91151	Up
CIB3	117286	0.0233271	1.86396	Up
CISD3	284106	9.68777e-05	2.17343	Up
CITED4	163732	2.04926e-06	1.90851	Up
CKB	1152	0.0502963	1.99655	Up
CKMT1B	1159	0.0189782	2.32007	Up
CLDN23	137075	4.33066e-05	1.88322	Up
CLDN3	1365	5.0531e-09	2.91307	Up
CLEC11A	6320	1.90273e-07	1.96712	Up
CLEC12B	387837	0.0331851	1.68343	Up
CLEC2B	9976	0.0163391	1.7358	Up
CLEC3B	7123	0.0386972	1.75277	Up
CNIH2	254263	0.0152504	2.07111	Up
CNN3	1266	6.58895e-07	1.56955	Up
COL18A1	80781	4.57107e-06	1.60155	Up
COL1A1	1277	1.69362e-08	1.89046	Up
COL4A2	1284	1.15648e-09	1.62305	Up
COL5A1	1289	3.37838e-05	1.72905	Up
COLCA2	120376	0.0051867	2.00441	Up
COMT	1312	0.020363	2.70879	Up
COPRS	55352	0.00262955	2.01022	Up
COX14	84987	0.000167318	3.15091	Up
COX20	116228	0.000221503	1.55351	Up
COX4I2	84701	0.0034489	2.46339	Up
COX6A2	1339	0.0367901	1.95993	Up
COX8C	341947	0.0149335	1.89228	Up
CPA6	57094	0.0435608	1.69929	Up
CPN2	1370	0.00138649	1.52352	Up
CREB3L3	84699	2.83925e-08	1.50215	Up
CRH	1392	0.0452318	2.23152	Up
CRLF1	9244	0.0398505	2.28063	Up
CRYZL1	9946	0.0431897	2.14778	Up
CSF2RB	1439	0.00293618	1.69934	Up
CSF3R	1441	0.00308095	1.83958	Up
CST3	1471	0.0415119	1.76643	Up
CSTA	1475	0.0245153	1.93103	Up
CTAG1B	1485	0.00439526	2.05091	Up
CTNS	1497	0.0237864	1.68455	Up
CTPS2	56474	0.0164627	1.64025	Up
CTRC	11330	0.0184561	2.61029	Up
CTSF	8722	0.0435725	1.5964	Up
CTSL	1514	9.53347e-06	1.51491	Up
CUTC	51076	0.0375861	1.9873	Up
CUX2	23316	0.0184115	1.67713	Up
CXCL1	2919	0.0539347	1.83681	Up
CXCL6	6372	0.0162736	2.22199	Up
CXorf49B	100132994	0.00918302	1.70441	Up
CYB5R3	1727	0.0142523	1.55901	Up
CYC1	1537	0.0206166	3.01131	Up
CYP2A13	1553	0.013758	2.20219	Up
CYP51A1	1595	0.0102208	1.77491	Up
CYSTM1	84418	0.00729834	2.09915	Up
CYTH2	9266	0.0100225	1.52476	Up
CYTH4	27128	0.0174194	1.79325	Up
DAPK3	1613	0.0155313	1.50517	Up
DAPP1	27071	0.00190799	2.13374	Up
DBN1	1627	0.0341002	1.60468	Up
DCAF12L1	139170	0.00622235	2.7075	Up
DCLRE1A	9937	0.0330712	1.68967	Up
DDT	1652	3.08189e-08	1.58794	Up
DDX31	64794	0.0406199	2.59587	Up
DDX39A	10212	0.0416797	2.04949	Up
DECR2	26063	0.0370859	1.96941	Up
DEFB1	1672	0.0261832	1.93675	Up
DEGS1	8560	0.0127481	2.07316	Up
DFFA	1676	0.000193252	2.98166	Up
DHFR	1719	0.00661049	1.51127	Up
DKK1	22943	0.0220333	2.71429	Up
DLAT	1737	0.000985234	1.53591	Up
DNAJB8	165721	0.0101292	1.84792	Up
DNAJC24	120526	0.0145186	1.54703	Up
DNAJC25-GNG10	552891	0.00576421	2.24825	Up
DNM3	26052	0.0493496	1.58193	Up
DOCK11	139818	0.048444	1.57632	Up
DOHH	83475	0.0479664	1.95065	Up
DPH1	1801	0.0474882	1.8599	Up
DPP6	1804.chr7.2	0.0313234	1.9454	Up
DPP7	29952	0.0194182	2.51339	Up
DPYSL3	1809	0.00189403	2.04207	Up
DR1	1810	0.0186438	2.11167	Up
DRAM2	128338	0.0330434	1.7851	Up
DRAP1	10589	0.0432487	1.69286	Up
DSCC1	79075	0.0357623	1.69877	Up
DYNC2LI1	51626	0.0313631	2.46101	Up
EBF4	57593	9.66677e-05	1.79685	Up
ECH1	1891	0.00878329	1.5537	Up
ECSIT	51295	0.00263656	3.18473	Up
EFNB1	1947	2.20989e-05	2.32732	Up
EFS	10278	0.0386487	2.93772	Up
EHD3	30845	0.0198403	2.36728	Up
EID2	163126	0.00937642	2.0346	Up
EIF2B4	8890	0.00989217	1.70787	Up
EIF3J	8669	0.00276887	1.5029	Up
ELK1	2002	0.0131789	1.93242	Up
ELP4	26610	0.0173559	1.63049	Up
EMB	133418	0.00415821	1.62001	Up
EMC6	83460	0.021193	1.8425	Up
EMC8	10328	0.0525376	1.96492	Up
EMILIN1	11117	6.68282e-08	1.58594	Up
EMR2	30817	0.000655853	2.85039	Up
ENTPD1	953	0.00443113	2.19018	Up
EPM2A	7957	0.00915654	2.19883	Up
EPS8L2	64787	0.000321416	1.66683	Up
ERCC5	2073	0.0416569	1.60236	Up
ERGIC3	51614	0.0242125	1.73982	Up
ESRP2	80004	0.00210992	1.66843	Up
ESX1	80712	0.000549653	2.45336	Up
ETAA1	54465	0.0424692	2.08962	Up
ETFA	2108	0.0492678	1.90412	Up
EVA1B	55194	0.0102107	1.5421	Up
EXOSC5	56915	0.00238702	2.22294	Up
F2RL3	9002	0.017219	1.93892	Up
F8A2	474383	0.0403722	2.94374	Up
FAM109B	150368	0.0111383	1.53622	Up
FAM110B	90362	0.0284934	2.09582	Up
FAM127A	8933	4.71567e-06	1.77171	Up
FAM127B	26071	0.000185123	3.20607	Up
FAM151B	167555	0.0137287	2.59111	Up
FAM156A	29057	0.000923658	1.955	Up
FAM167B	84734	0.0378306	2.96363	Up
FAM173A	65990	0.00247504	3.14138	Up
FAM197Y6	100287859	0.053527	1.89993	Up
FAM212A	389119	0.00954949	1.59132	Up
FAM216A	29902	0.0427372	1.52361	Up
FAM3A	60343	0.00137444	2.07374	Up
FAM43A	131583	0.000177367	2.18664	Up
FAM49B	51571	0.0384594	2.03335	Up
FAM71E1	112703	0.000464434	1.65559	Up
FAM83G	644815	0.00475305	2.41129	Up
FAM83H	286077	0.0240524	1.62345	Up
FAM86A	196483	0.0237664	2.92372	Up
FANCL	55120	0.000180283	1.52742	Up
FAR1	84188	0.00298245	1.55456	Up
FBLIM1	54751	3.41467e-05	1.53523	Up
FBXL19	54620	0.0147651	3.10294	Up
FBXO2	26232	0.00166041	1.66352	Up
FCER1G	2207	0.0312401	2.1382	Up
FCGR2C	9103	0.0252185	1.58693	Up
FCN1	2219	1.6701e-06	1.51185	Up
FERD3L	222894	0.0510549	1.76253	Up
FFAR2	2867	0.0326981	1.78252	Up
FGF21	26291	0.0409154	2.05887	Up
FGL2	10875	0.00326626	1.53191	Up
FGR	2268	0.0105016	2.271	Up
FIS1	51024	0.000380785	2.09179	Up
FLCN	201163	0.00635861	1.57381	Up
FLI1	2313	0.0119848	1.65122	Up
FLJ22184	80164	0.00354515	1.85008	Up
FNDC4	64838	0.000134723	1.80911	Up
FOXB2	442425	0.0139841	2.49093	Up
FOXD4L3	286380	0.0410312	1.66822	Up
FOXE1	2304	0.0225648	2.8835	Up
FOXE3	2301	0.0413715	2.30963	Up
FOXI2	399823	0.00182906	2.16895	Up
FOXJ1	2302	0.0191667	2.44795	Up
FPR2	2358	0.0422752	1.61286	Up
FRS3	10817	0.02443	2.52155	Up
FSCN1	6624	0.0497113	1.63754	Up
FSTL3	10272	0.00199093	1.54932	Up
FTH1P18	441490	0.0294538	1.51318	Up
FXYD1	5348	0.0447876	1.54678	Up
FZD1	8321	0.0395044	2.50736	Up
FZD7	8324	0.0548767	1.84554	Up
GABBR1	2550	2.78523e-05	1.78967	Up
GADD45GIP1	90480	0.0175492	2.23539	Up
GAGE12J	729396	0.0383957	1.53755	Up
GALNTL6	442117	0.0210633	2.13213	Up
GALR3	8484	0.0365319	2.27821	Up
GAPDH	2597	0.00876875	1.8085	Up
GAS2L1	10634	0.0132581	3.26629	Up
GCA	25801	0.00068757	1.56778	Up
GDF15	9518	0.000596808	2.00301	Up
GDPGP1	390637	0.0474829	2.30828	Up
GFI1	2672	0.0153495	3.32043	Up
GFM2	84340	0.013357	1.71864	Up
GGT1	2678	0.0406631	1.82597	Up
GGT6	124975	0.00305899	2.00117	Up
GIPR	2696	0.00529952	1.62198	Up
GJC3	349149	0.0416424	1.60519	Up
GJD3	125111	0.0035626	2.5282	Up
GKN2	200504	0.00427438	1.58957	Up
GLI4	2738	0.0446365	1.62346	Up
GLRA2	2742	0.0388227	1.57561	Up
GLRX3	10539	0.0134502	2.0246	Up
GNAZ	2781	0.0221317	1.78028	Up
GNG10	2790	0.0149302	1.53649	Up
GNG11	2791	0.0233968	1.66904	Up
GNG13	51764	0.0530047	2.09451	Up
GNGT1	2792	0.00314029	1.54193	Up
GOLM1	51280	7.79542e-05	1.55036	Up
GOLT1A	127845	0.00904547	1.80718	Up
GOT1	2805	1.19163e-05	1.59729	Up
GPC4	2239	0.00374639	1.73414	Up
GPN2	54707	0.042066	2.57099	Up
GPR135	64582	0.00972501	2.47832	Up
GPR152	390212	0.051073	2.43567	Up
GPR25	2848	0.0267997	1.7222	Up
GPR55	9290	0.01377	1.81602	Up
GPT	2875	0.0183156	2.94516	Up
GPT2	84706	0.000181533	1.63233	Up
GPX2	2877	0.00125806	1.56917	Up
GRIN3B	116444	0.0456538	1.71178	Up
GSC2	2928	0.0303102	1.59865	Up
GTF2F1	2962	0.00406403	1.62217	Up
GUK1	2987	0.0547381	1.57078	Up
HAP1	9001	0.0474485	1.57794	Up
HAS1	3036	0.0489832	1.96234	Up
HAX1	10456	0.00156144	1.7736	Up
HBM	3042	0.012361	2.84692	Up
HBQ1	3049	0.00309147	1.67591	Up
HDAC9	9734	0.00942169	2.04586	Up
HDGFRP2	84717	6.91613e-05	1.50923	Up
HEATR3	55027	0.00119668	3.92433	Up
HES1	3280	0.0212815	1.62703	Up
HES4	57801	0.00156455	3.60836	Up
HES6	55502	0.00186023	1.90814	Up
HIGD1A	25994	0.00344622	3.5397	Up
HIP1R	9026	0.00257284	1.68382	Up
HIST1H2AH	85235	0.000528073	2.30338	Up
HIST1H2BD	3017	0.0404301	1.72192	Up
HIST1H2BG	8339	0.0425893	1.68458	Up
HIST1H2BI	8346	0.0519365	1.98861	Up
HIST1H3B	8358	0.0393797	2.58769	Up
HIST1H3H	8357	0.00922856	2.0972	Up
HIST1H3I	8354	0.0304612	2.80308	Up
HIST1H3J	8356	0.0451192	1.95642	Up
HIST1H4I	8294	0.0254045	1.83526	Up
HIST2H2BE	8349	0.00136217	2.69681	Up
HKDC1	80201	1.33736e-05	1.70696	Up
HLX	3142	0.0502853	1.72867	Up
HMG20B	10362	0.0331572	1.9201	Up
HMGCR	3156	0.0266649	1.7536	Up
HNRNPAB	3182	0.0179374	1.55219	Up
HNRNPLL	92906	0.00270207	2.93329	Up
HOMER3	9454	0.00274664	2.17726	Up
HOXD4	3233	0.0223733	1.82978	Up
HPN	3249	4.9892e-06	1.7589	Up
HPS6	79803	0.00156723	2.51098	Up
HRH2	3274	0.00893379	2.58019	Up
HS3ST3A1	9955	0.000130094	2.07098	Up
HSD11B1	3290	4.60673e-05	1.54841	Up
HSD3B7	80270	0.0202064	1.87248	Up
HSPA2	3306	0.00670384	1.56284	Up
HSPB1	3315	3.89408e-09	1.87509	Up
HSPB8	26353	0.000131406	2.30189	Up
HTRA2	27429	0.00428976	3.5921	Up
HYAL2	8692	0.00602135	1.60954	Up
HYI	81888	0.0499001	1.52253	Up
IAH1	285148	0.049174	2.55681	Up
ICA1L	130026	0.0496208	2.44291	Up
IDUA	3425	0.0106101	2.66338	Up
IFI6	2537	0.0103101	1.65325	Up
IGF1R	3480	0.0238113	1.76669	Up
IGSF8	93185	0.0457424	1.65774	Up
IHH	3549	0.042636	2.52209	Up
IKBIP	121457	0.0510901	2.31552	Up
IL15RA	3601	0.000127572	1.81635	Up
IL17C	27189	0.0111844	2.40914	Up
IL1RL2	8808	0.0382978	2.25515	Up
IL32	9235	4.205e-06	1.65275	Up
IMPDH2	3615	0.00937908	1.51298	Up
INHBE	83729	0.0542343	2.04037	Up
INPP5D	3635.chr2.1	0.0465498	1.74504	Up
INPP5E	56623	0.0514316	1.64458	Up
INSC	387755	0.0278282	1.7165	Up
INSM1	3642	0.0415354	1.5409	Up
INTS8	55656	0.0343756	1.50649	Up
IQCB1	9657	0.00825933	1.92529	Up
IRF2BP1	26145	4.62931e-07	1.53768	Up
IRF2BPL	64207	0.000831189	1.76206	Up
IRF3	3661	0.0124279	1.55316	Up
IRGQ	126298	0.00823067	1.68776	Up
IRX3	79191	0.000542151	3.90525	Up
IRX5	10265	0.00507367	3.83416	Up
ISCA2	122961	0.0341348	1.52791	Up
ISCU	23479	0.0316555	1.75402	Up
ISG15	9636	0.0301273	2.07683	Up
ISLR	3671	0.0143487	2.32039	Up
ISLR2	57611	0.0270516	1.62453	Up
ITGA4	3676	0.0145265	1.68528	Up
ITGAE	3682	0.054497	1.53873	Up
ITGB3	3690	1.09089e-05	1.50392	Up
ITGB6	3694	0.0169229	2.33567	Up
ITPRIP	85450	0.0343339	1.56624	Up
ITPRIPL2	162073	0.00132404	1.61756	Up
JAGN1	84522	0.00590133	1.72515	Up
JAK2	3717	0.0186587	1.66387	Up
JPH1	56704	0.040013	1.56877	Up
JUP	3728	0.0482558	1.67328	Up
KCNA7	3743	0.0117455	1.65238	Up
KCNH2	3757	0.00279651	2.97459	Up
KCNIP2	30819	0.0132947	1.72005	Up
KCNK13	56659	0.0387489	2.91602	Up
KCNK6	9424	0.00893035	3.0083	Up
KCTD11	147040	0.010344	2.49847	Up
KDELR2	11014	3.5966e-05	1.74116	Up
KEAP1	9817	0.0345585	1.80496	Up
KIAA1161	57462	0.000219815	1.51579	Up
KIAA1211	57482	0.0078688	2.05136	Up
KIAA1211L	343990	0.00923767	2.77986	Up
KIAA1432	57589	0.00294854	1.83054	Up
KIAA2013	90231	0.0100298	2.33365	Up
KIF1C	10749	0.000353994	1.58977	Up
KIF20B	9585	0.0501856	2.46751	Up
KLB	152831	0.0260351	1.67064	Up
KLHL13	90293	0.0497142	2.01819	Up
KLHL34	257240	0.0161781	1.82101	Up
KLHL8	57563	0.047904	1.72755	Up
KRT17	3872	0.0174431	1.69307	Up
KRT19	3880	1.75087e-06	1.86571	Up
KRT23	25984	0.00576731	2.26638	Up
KRT83	3889	0.0302776	1.9165	Up
KRTAP2-3	730755	0.0242696	1.89361	Up
KRTAP5-1	387264	0.00916471	2.59271	Up
KRTAP5-3	387266	0.0237723	2.67787	Up
L1CAM	3897	0.0440895	2.04149	Up
LARP6	55323	0.0223573	2.47822	Up
LAT2	7462	0.000936628	2.8705	Up
LCE1E	353135	0.0168054	2.56315	Up
LCE1F	353137	0.0264409	1.50144	Up
LCE2A	353139	0.00868927	2.57054	Up
LCE3C	353144	0.00036103	1.6013	Up
LCK	3932	0.0541838	2.48801	Up
LDOC1	23641	0.000371502	2.64597	Up
LEMD3	23592	0.0140851	1.66189	Up
LENG9	94059	0.00110232	4.04949	Up
LGALS3BP	3959	0.0254527	1.91037	Up
LGALS7B	653499	0.0476887	2.47186	Up
LHFPL3	375612	0.0123942	2.19711	Up
LILRB1	10859	0.00199535	1.77973	Up
LILRB2	10288	0.0114626	2.23479	Up
LIPC	3990	0.00748129	1.8843	Up
LOC100130539	100130539	0.000575904	2.95609	Up
LOC100130705	100130705	0.0372385	2.81848	Up
LOC100288524	100288524	0.0424949	2.66376	Up
LOC100652869	100652869	0.0406712	1.62898	Up
LOC101928498	101928498	7.72881e-05	3.9144	Up
LOC101928991	101928991	0.022983	2.72378	Up
LOC101929561	101929561	0.00773434	1.58851	Up
LOC389895	389895	0.0325761	1.82622	Up
LOC391322	391322	0.0112927	1.9342	Up
LONP1	9361	0.0469372	1.50148	Up
LOXL1	4016	0.0123062	1.5796	Up
LPCAT3	10162	0.0381714	1.54534	Up
LRFN3	79414	0.0497572	1.51068	Up
LRG1	116844	6.40735e-05	1.52889	Up
LRP10	26020	0.000399801	1.54159	Up
LRP5	4041	0.000398369	1.52011	Up
LRRC41	10489	0.0049093	1.55228	Up
LSM3	27258	0.00356902	1.97697	Up
LSM4	25804	0.0137392	1.64663	Up
LTBR	4055	0.00381949	1.97597	Up
LTC4S	4056	0.010386	1.57332	Up
LYN	4067	0.00121641	1.72875	Up
LZIC	84328	0.0152579	1.70564	Up
LZTS3	9762	0.0446395	2.0134	Up
MACROD1	28992	0.00284906	1.70001	Up
MAF1	84232	0.034016	1.8809	Up
MAFA	389692	0.0541653	3.13809	Up
MAGEA11	4110	0.0523692	1.56604	Up
MAGED1	9500	0.000314929	1.85243	Up
MAGED2	10916	0.0464768	1.70462	Up
MAGEF1	64110	0.00238776	2.37012	Up
MAP3K6	9064	0.0505488	1.88725	Up
MAP3K9	4293	0.0282193	1.61697	Up
MAP7D1	55700	0.0486225	1.63031	Up
MAPK3	5595	0.00711342	1.77547	Up
MARCKSL1	65108	0.000809573	3.18546	Up
MARK1	4139	0.0546817	2.1003	Up
MARVELD1	83742	0.00341583	2.0388	Up
MARVELD2	153562	0.0395658	1.55024	Up
MASP2	10747	0.00820526	1.74229	Up
MAZ	4150	0.0399027	1.90351	Up
MBD1	4152	0.020768	1.59632	Up
MBLAC1	255374	0.00142633	1.54651	Up
MBOAT7	79143	0.0165996	3.30252	Up
MCTP1	79772	0.015268	2.18608	Up
MDK	4192	0.034077	1.86362	Up
MED22	6837	0.00345889	2.29554	Up
MESDC1	59274	0.0002192	2.40699	Up
METAP1	23173	0.0520604	2.03948	Up
METRNL	284207	0.000155586	3.37278	Up
METTL5	29081	0.0277167	2.39221	Up
METTL6	131965	0.0547312	1.98534	Up
MFF	56947	0.0505355	2.39376	Up
MFRP	83552	0.00273637	2.86777	Up
MFSD1	64747	0.0318947	1.50697	Up
MFSD3	113655	0.0194702	2.30544	Up
MIEF2	125170	0.0213531	1.55459	Up
MIF	4282	1.41254e-07	1.92717	Up
MINOS1-NBL1	100532736	0.0109592	1.84361	Up
MIOX	55586	0.00530875	4.03884	Up
MIXL1	83881	3.27138e-05	1.71513	Up
MLEC	9761	0.00839424	1.62928	Up
MLF2	8079	0.00889563	1.57657	Up
MLYCD	23417	0.0190668	1.5218	Up
MMP13	4322	0.0311459	1.75511	Up
MMP14	4323	7.12849e-08	1.67843	Up
MMP20	9313	0.00425609	1.65864	Up
MMP8	4317	0.0362177	1.66006	Up
MNX1	3110	0.00107807	5.31733	Up
MOCS2	4338	0.0514046	1.79253	Up
MPLKIP	136647	0.00529172	1.99296	Up
MPV17L2	84769	0.0136469	2.67992	Up
MRGPRG	386746	0.00686409	2.6286	Up
MROH2A	339766	0.00756247	1.7895	Up
MRPL11	65003	8.99613e-05	1.62458	Up
MRPL18	29074	0.0157575	2.00486	Up
MRPL24	79590	0.0237075	1.6182	Up
MRPL34	64981	0.0020122	2.29423	Up
MRPL40	64976	0.00360872	1.59324	Up
MRPL41	64975	0.000151382	1.91305	Up
MRPS16	51021	0.00566913	1.765	Up
MRPS18B	28973	0.0413432	1.92051	Up
MRPS24	64951	0.000193089	1.65991	Up
MRPS7	51081	0.0478739	2.02094	Up
MSC	9242	1.02756e-05	1.87811	Up
MSRB3	253827	0.0148298	1.80643	Up
MTFP1	51537	0.034091	1.61026	Up
MTHFS	10588	0.0383075	1.88117	Up
MTRNR2L5	100463289	0.0418869	1.66167	Up
MUC1	4582	0.0194936	2.64212	Up
MXRA7	439921	0.0170099	1.56643	Up
MXRA8	54587	0.000439884	1.63151	Up
MYLIP	29116	9.44973e-05	2.16231	Up
MYOM3	127294	0.0546236	1.8385	Up
MZF1	7593	0.0250225	2.43413	Up
MZT2A	653784	0.0055295	2.67799	Up
NABP1	64859	0.0242724	1.67497	Up
NBEAL2	23218	0.0369765	1.6483	Up
NBL1	4681	0.00392044	2.64601	Up
NBPF3	84224	0.0375921	2.19546	Up
NCDN	23154	0.00554532	3.12117	Up
NCR2	9436	0.0293313	1.85255	Up
NDN	4692	1.52138e-05	2.01791	Up
NDUFAB1	4706	0.0461649	2.27225	Up
NDUFB6	4712	0.0019847	3.00668	Up
NDUFB7	4713	0.0007871	2.93992	Up
NDUFS3	4722	0.00133163	1.79184	Up
NEDD9	4739	0.0376848	1.65949	Up
NETO2	81831	0.0047704	2.37265	Up
NEURL1	9148	0.0511443	1.66452	Up
NEURL2	140825	0.000510714	1.85588	Up
NFYA	4800	0.0240596	2.55286	Up
NGFRAP1	27018	0.0214687	2.8995	Up
NHLH2	4808	0.0309325	2.20594	Up
NHP2L1	4809	0.0180065	2.14047	Up
NKX2-2	4821	0.00245543	4.0536	Up
NKX6-3	157848	0.00918787	1.83143	Up
NLRC3	197358	0.0244503	1.80098	Up
NMB	4828	0.0210387	1.86783	Up
NME4	4833	0.0274956	1.7886	Up
NMRAL1	57407	3.749e-06	2.46861	Up
NMUR1	10316	0.0356415	2.01894	Up
NOB1	28987	0.00057832	1.54818	Up
NOTCH3	4854	0.00230406	1.52784	Up
NQO1	1728	0.000153947	2.81853	Up
NRARP	441478	0.0381917	1.6604	Up
NRBF2	29982	0.0366006	2.45108	Up
NRGN	4900	1.86185e-05	1.70857	Up
NT5C1B	93034	0.00382736	1.80348	Up
NT5C3B	115024	0.0113214	3.20408	Up
NTN1	9423	0.0299448	1.55576	Up
NUDC	10726	1.74049e-08	2.40063	Up
NUDT22	84304	0.0454089	2.09633	Up
NUS1	116150	0.0256768	1.92612	Up
NXNL1	115861	0.00933152	2.02232	Up
NYX	60506	0.0225612	1.59718	Up
OCEL1	79629	0.0191254	2.94936	Up
ONECUT3	390874	0.00076244	1.66271	Up
OPN3	23596	0.0244371	1.98074	Up
OR2L13	284521	0.0040279	1.5706	Up
OR5P3	120066	0.037865	1.50345	Up
OR5R1	219479	0.0288802	1.55509	Up
OTUD1	220213	0.0379326	1.85631	Up
OTUD3	23252	0.0286845	3.17737	Up
OVCA2	124641	0.0220171	1.7962	Up
OXCT2	64064	0.00756388	3.71788	Up
OXT	5020	0.0411298	2.79907	Up
PACSIN2	11252	0.00397713	2.14098	Up
PACSIN3	29763	0.0123572	1.57258	Up
PAICS	10606	0.0374688	2.19306	Up
PAM16	51025	0.0291443	1.68889	Up
PAN3	255967	0.0451148	1.97928	Up
PAQR7	164091	0.0543769	1.99063	Up
PCBD1	5092	4.5007e-05	2.39168	Up
PCDHA4	56144	0.0240079	1.67374	Up
PCDHAC2	56134	0.0533361	3.20592	Up
PCDHB11	56125	0.0141145	3.49949	Up
PCGF5	84333	0.00310185	1.78912	Up
PCOLCE	5118	0.00207705	2.14043	Up
PCYT1B	9468	0.0449784	1.53478	Up
PDCD5	9141	0.00643039	1.60173	Up
PDE6G	5148	0.00902907	1.94121	Up
PDF	64146	0.0233862	1.95057	Up
PDHX	8050	0.0468721	2.47083	Up
PDLIM7	9260	0.0510826	1.58512	Up
PEPD	5184	0.018974	1.73349	Up
PF4	5196	1.05632e-09	1.89251	Up
PGAM1	5223	0.0169793	2.52756	Up
PGLS	25796	0.0159611	1.57313	Up
PGP	283871	0.00406348	1.7782	Up
PHKG1	5260	0.00674746	1.77703	Up
PHLDA1	22822	0.0112638	1.76607	Up
PHOSPHO2-KLHL23	100526832	0.0482724	2.14351	Up
PI4K2B	55300	0.00763689	3.87387	Up
PIAS1	8554	0.00912243	1.56542	Up
PINK1	65018	0.0227505	2.05215	Up
PIPOX	51268	6.9803e-06	1.56322	Up
PKIG	11142	6.63769e-06	2.36091	Up
PKN1	5585	0.0248884	1.65728	Up
PLBD1	79887	0.00288938	1.91698	Up
PLBD2	196463	0.0209932	2.59759	Up
PLCD3	113026	0.00024723	2.1307	Up
PLEC	5339	0.0330562	1.89778	Up
PLEK	5341	6.76556e-06	1.98231	Up
PLEKHA4	57664	6.89923e-07	1.52172	Up
PLEKHJ1	55111	0.0154607	2.1255	Up
PLIN4	729359	0.0371814	1.72834	Up
PLOD2	5352	0.0340032	1.89022	Up
PLP2	5355	0.00384182	1.79302	Up
PLS3	5358	0.00032003	1.76487	Up
PLXNC1	10154	0.0495253	1.95705	Up
PM20D2	135293	0.00547739	2.40281	Up
PNCK	139728	0.0269055	3.09744	Up
PNMA6A	84968	0.0307475	3.04635	Up
POLD4	57804	0.000124634	1.68529	Up
POLR2M	81488	0.010423	2.02784	Up
POLR3C	10623	0.027678	1.56951	Up
POMZP3	22932	0.00249434	1.58606	Up
POP5	51367	0.022707	1.89383	Up
POPDC3	64208	0.0159414	2.09682	Up
POR	5447	0.000386607	1.84456	Up
POU2AF1	5450	0.0222754	1.69236	Up
POU3F4	5456	0.0357243	2.08875	Up
PPA1	5464	0.0470826	2.29211	Up
PPAN	56342	0.0398942	1.83061	Up
PPBP	5473	5.11e-07	1.57913	Up
PPDPF	79144	0.020553	3.20528	Up
PPIC	5480	0.04672	2.50486	Up
PPM1D	8493	0.00832966	1.65259	Up
PPM1J	333926	0.0405195	1.68892	Up
PPP1R13L	10848	0.0380008	1.9041	Up
PPP1R2	5504	0.0394129	2.24265	Up
PPP1R27	116729	0.0129966	2.37392	Up
PPP1R35	221908	0.00113443	3.1626	Up
PPP1R37	284352	0.0171601	1.79055	Up
PPP1R3C	5507	0.0530653	1.9632	Up
PPP4C	5531	0.0195172	2.63924	Up
PRAF2	11230	0.0128685	1.71341	Up
PRC1	9055	0.0088489	3.10151	Up
PRDM1	639	0.00111672	2.77208	Up
PRDX2	7001	0.001607	1.60523	Up
PRDX4	10549	1.34482e-06	1.74501	Up
PRIM1	5557	0.00330628	3.19646	Up
PRKAR2B	5577	1.83753e-05	2.86158	Up
PRKCDBP	112464	0.000319287	3.09371	Up
PRKCSH	5589	0.000442663	1.71067	Up
PRMT6	55170	0.0384442	2.03694	Up
PRODH2	58510	0.000402842	1.52545	Up
PROS1	5627	0.00178784	2.11442	Up
PROSER2	254427	0.0224244	1.73869	Up
PRPF31	26121	0.00678944	1.57015	Up
PRR16	51334	0.00199291	3.54696	Up
PRR23B	389151	0.00365419	3.85759	Up
PRRG3	79057	0.0206607	1.73841	Up
PRSS42	339906	0.0283481	1.87604	Up
PSMB5	5693	0.0201911	1.5933	Up
PTCHD4	442213	0.0397926	2.13042	Up
PTDSS2	81490	0.043232	3.41149	Up
PTGFR	5737	0.000847242	3.40121	Up
PTGFRN	5738	0.0222019	1.75853	Up
PTGS1	5742	0.0268867	1.58523	Up
PTOV1	53635	0.0316928	1.98534	Up
PTPLAD2	401494	0.012338	1.58915	Up
PTPRR	5801	0.0350749	1.58308	Up
PTTG1IP	754	0.0112684	1.64864	Up
PVRIG	79037	0.0505536	1.84399	Up
QPCTL	54814	0.0249443	1.98148	Up
QPRT	23475	8.49347e-08	1.93638	Up
RAB14	51552	0.0299085	3.74364	Up
RAB3D	9545	0.000538848	1.58373	Up
RAB43	339122	0.00387328	1.84584	Up
RAB6C	84084	0.0522483	1.71643	Up
RAB9A	9367	0.00092364	2.18365	Up
RABGEF1	27342	0.0404959	1.65703	Up
RAD23B	5887	0.0527223	1.53936	Up
RAMP1	10267	0.00152449	2.04952	Up
RAMP2	10266	1.21444e-06	1.75592	Up
RAPGEFL1	51195	0.0131986	1.71501	Up
RARRES1	5918	0.0104944	1.73863	Up
RASD1	51655	3.75518e-07	1.86937	Up
RASIP1	54922	0.00277124	1.79878	Up
RAX2	84839	0.0301215	1.9002	Up
RB1	5925	0.0544169	2.10413	Up
RBAK-RBAKDN	100533952	0.00164764	1.50943	Up
RBBP7	5931	0.0431427	2.30898	Up
RBMXL3	139804	0.0364702	1.85394	Up
RBP1	5947	0.000265955	1.76059	Up
RBP5	83758	0.000278749	1.72622	Up
RCN1	5954	0.00912355	2.46574	Up
RCVRN	5957	0.0299976	1.85064	Up
RDH10	157506	0.0171211	2.15159	Up
RECQL	5965	0.0369745	1.75163	Up
REEP1	65055	0.0433225	1.71175	Up
REM1	28954	0.0134643	2.58241	Up
RERG	85004	0.0387938	2.18894	Up
REXO4	57109	0.0423621	2.41334	Up
RFK	55312	0.0227871	2.70806	Up
RHOD	29984	4.82843e-07	2.41101	Up
RHOV	171177	0.00388374	3.18835	Up
RILP	83547	0.00217328	1.5315	Up
RIMBP3C	150221	0.0383522	1.72578	Up
RIN1	9610	0.0293519	2.29365	Up
RINT1	60561	0.00316031	2.38905	Up
RMI2	116028	0.0420602	1.62678	Up
RNASE10	338879	0.0236507	2.37043	Up
RNF114	55905	0.0123885	2.31687	Up
RNF115	27246	0.0037953	3.44694	Up
RNF208	727800	0.0490031	3.87045	Up
RNF219	79596	0.0365491	2.09076	Up
ROGDI	79641	0.00949001	1.84579	Up
ROM1	6094	0.025524	1.78877	Up
ROMO1	140823	5.97167e-05	2.53362	Up
ROPN1L	83853	0.0249556	2.54101	Up
ROR2	4920	0.0399045	2.52244	Up
RP2	6102	0.018734	2.02838	Up
RPA3	6119	0.0363289	1.77514	Up
RPE	6120	0.0471183	2.86378	Up
RPL12	6136	0.0445613	1.57403	Up
RPL18A	6142	0.00100166	1.7083	Up
RPL39L	116832	0.00221341	1.67877	Up
RPL9	6133	0.0127966	3.01531	Up
RPP38	10557	0.0248925	3.19151	Up
RPP40	10799	0.0404312	1.59491	Up
RPRML	388394	0.00111241	2.24364	Up
RPS17L	100505503	0.013723	1.57091	Up
RRAD	6236	0.00254565	2.61744	Up
RRAGA	10670	0.00494191	2.03269	Up
RRAS	6237	0.0255099	2.00116	Up
RRM1	6240	0.0352993	1.56567	Up
RSG1	79363	0.0292465	2.50097	Up
RTP1	132112	0.00833288	2.35968	Up
RUFY1	80230	0.00436922	2.01061	Up
RUSC1	23623	0.0404778	1.50228	Up
S100A16	140576	0.0018578	2.1287	Up
S100A8	6279	0.00010917	1.89104	Up
SAA1	6288	1.28092e-08	1.79803	Up
SAA2	6289	7.50292e-07	2.29626	Up
SAA2-SAA4	100528017	5.93311e-13	2.14667	Up
SAA4	6291	5.7067e-08	1.81237	Up
SCAMP4	113178	0.00526644	1.69065	Up
SCAND1	51282	0.00320897	3.52494	Up
SCCPDH	51097	0.000120193	1.9399	Up
SCGB3A1	92304	0.00963831	1.52599	Up
SCLY	51540	0.0101859	1.90643	Up
SCRT2	85508	0.0236021	2.34192	Up
SCTR	6344	0.0141632	2.42302	Up
SCXB	642658	8.21329e-06	2.24813	Up
SDR39U1	56948	0.0327044	1.61086	Up
SECISBP2L	9728	0.0446027	1.54248	Up
SELM	140606	0.00158339	3.99194	Up
SENP3	26168	0.0180703	1.50777	Up
SEPHS2	22928	0.00323143	3.22464	Up
SERTM1	400120	0.0300736	1.74984	Up
SETD1B	23067	0.0445656	1.51698	Up
SETDB2	83852	0.0374928	2.10353	Up
SFTA3	253970	0.0448227	2.44816	Up
SFXN2	118980	6.83141e-06	1.56688	Up
SGK3	23678	0.0323347	1.68345	Up
SGK494	124923	0.0339904	1.55378	Up
SGPP2	130367	0.000926691	1.82812	Up
SHISA5	51246	0.00156815	1.68415	Up
SHROOM2	357	0.043554	1.53105	Up
SIGMAR1	10280	0.000186224	3.72589	Up
SIK1	150094	0.0120195	1.75714	Up
SIN3B	23309	0.0269639	1.62136	Up
SIRT6	51548	0.00411975	1.87767	Up
SIX5	147912	0.0302279	1.71951	Up
SIX6	4990	0.0059501	2.03451	Up
SLC11A1	6556	0.00765348	2.09453	Up
SLC22A18	5002	0.0547597	1.89044	Up
SLC22A31	146429	0.0174349	2.27144	Up
SLC22A8	9376	0.0153434	1.7615	Up
SLC24A4	123041	0.0260335	2.02451	Up
SLC24A5	283652	0.0120259	1.59625	Up
SLC25A23	79085	0.000900962	1.55174	Up
SLC25A47	283600	0.000891187	1.84273	Up
SLC25A48	153328	0.0194876	2.92114	Up
SLC25A51	92014	0.0524843	2.56829	Up
SLC25A6	293.chrX	0.0417521	1.58535	Up
SLC27A4	10999	1.9503e-05	3.98164	Up
SLC35A4	113829	0.0459466	1.63472	Up
SLC35F3	148641	0.0484565	2.09484	Up
SLC37A3	84255	0.054846	1.8776	Up
SLC39A10	57181	0.0225722	1.7388	Up
SLC6A17	388662	0.0549863	3.14078	Up
SLC7A7	9056	0.0362965	1.5824	Up
SLC9A3R2	9351	0.00142613	1.52843	Up
SLC9A9	285195	0.0162227	1.70838	Up
SLCO4A1	28231	0.0332224	2.03217	Up
SLIT1	6585	0.00779209	2.37714	Up
SLX1B	79008	0.00518407	1.95848	Up
SMARCD2	6603	0.0108584	1.56038	Up
SMIM14	201895	2.49751e-10	1.79566	Up
SMIM7	79086	0.000889439	2.66305	Up
SNCA	6622	0.0160465	2.69333	Up
SNRPB2	6629	0.0326997	1.82307	Up
SNRPD1	6632	0.0467151	1.69559	Up
SNX22	79856	0.0173697	2.47618	Up
SOBP	55084	0.0137884	3.16372	Up
SOD3	6649	6.74566e-05	1.93386	Up
SOHLH1	402381	0.0512315	1.8623	Up
SOWAHC	65124	0.00195187	2.43684	Up
SOX12	6666	0.000693374	2.87153	Up
SOX17	64321	0.000737931	2.20095	Up
SOX18	54345	0.00014676	2.11937	Up
SOX4	6659	0.000191689	2.35534	Up
SPATA20	64847	0.036799	2.1135	Up
SPATA24	202051	0.016988	2.00925	Up
SPCS1	28972	0.0316813	2.70121	Up
SPINT1	6692	0.00121417	1.77184	Up
SPNS1	83985	0.0108452	2.05407	Up
SPON2	10417	0.000837603	1.85668	Up
SPP1	6696	1.93e-07	1.72318	Up
SPSB3	90864	0.0504597	3.36112	Up
SQSTM1	8878	0.00166851	1.54907	Up
SRSF9	8683	0.0246251	1.8413	Up
SRXN1	140809	0.00678038	2.56079	Up
ST13	6767	0.0525434	1.53703	Up
ST3GAL4	6484	0.0514613	2.05105	Up
ST7	7982	0.0424045	1.90533	Up
STARD10	10809	4.32751e-07	1.54445	Up
STBD1	8987	0.000133854	2.52567	Up
STC1	6781	0.027959	1.86058	Up
STON2	85439	0.0273235	1.75457	Up
STUB1	10273	0.0231401	3.38268	Up
SUCLA2	8803	0.00519939	2.10156	Up
SULT1B1	27284	0.0152445	1.83284	Up
SUPT20HL1	100130302	0.00568342	1.96243	Up
SURF6	6838	0.0216331	1.98494	Up
SYCN	342898	0.00724443	1.74509	Up
SYF2	25949	0.030981	2.35621	Up
SYNDIG1L	646658	0.0246025	1.89144	Up
SYNGR4	23546	0.0158562	1.79149	Up
SYT4	6860	0.0331603	1.86931	Up
TACSTD2	4070	0.00634104	2.49372	Up
TAF10	6881	0.0487098	1.81425	Up
TAF3	83860	0.0306584	1.81208	Up
TAF6L	10629	0.00487442	1.76169	Up
TAGLN	6876	7.25098e-07	1.91413	Up
TAL1	6886	0.00357594	2.65254	Up
TAL2	6887	0.0221004	1.71013	Up
TAX1BP3	30851	0.00295277	2.05294	Up
TBL2	26608	0.0475177	2.46193	Up
TCAIM	285343	0.00705278	1.56304	Up
TCEAL1	9338	0.024032	1.55669	Up
TCEAL2	140597	0.00399197	1.7441	Up
TCEAL3	85012	2.028e-06	2.03251	Up
TCEB2	6923	0.000235813	2.3988	Up
TEKT2	27285	0.0480688	1.51689	Up
TENM2	57451	0.0153146	2.30706	Up
TEX264	51368	0.00347691	1.9987	Up
TEX36	387718	0.043606	2.04809	Up
TFPT	29844	0.0519272	1.55576	Up
TGFB1I1	7041	0.0286265	2.69451	Up
TGIF2	60436	0.00649915	1.6775	Up
TGM1	7051	0.0451062	1.93434	Up
THY1	7070	1.44113e-06	2.09247	Up
THYN1	29087	0.0493522	2.14075	Up
TLR2	7097	0.00267909	2.19058	Up
TM2D3	80213	0.0525376	1.62044	Up
TM4SF4	7104	1.313e-06	1.64611	Up
TMEM11	8834	0.000147987	2.96926	Up
TMEM129	92305	0.00997698	2.00041	Up
TMEM141	85014	0.0422874	2.49651	Up
TMEM145	284339	0.0451556	2.7208	Up
TMEM154	201799	0.017581	2.233	Up
TMEM160	54958	0.00629775	2.76783	Up
TMEM164	84187	0.0144176	2.12902	Up
TMEM170B	100113407	0.0104984	2.36469	Up
TMEM176A	55365	1.13411e-06	1.72591	Up
TMEM179B	374395	0.0402989	2.53476	Up
TMEM191B	728229	0.00830776	2.59496	Up
TMEM198	130612	0.00862218	3.28708	Up
TMEM200B	399474	0.017037	3.15469	Up
TMEM204	79652	0.0012824	1.89291	Up
TMEM208	29100	0.0433792	1.50044	Up
TMEM215	401498	0.0068923	2.78168	Up
TMEM219	124446	0.0516423	1.70247	Up
TMEM256	254863	0.0364214	1.60058	Up
TMEM261	90871	0.0231467	2.21425	Up
TMEM53	79639	0.0422901	2.7725	Up
TMEM56-RWDD3	100527978	0.0480249	1.89545	Up
TMEM61	199964	0.029177	2.16735	Up
TMEM71	137835	0.0170645	2.6054	Up
TMEM82	388595	0.00566515	2.85709	Up
TMIE	259236	0.0024115	2.04807	Up
TMUB1	83590	0.00183282	1.6813	Up
TMUB2	79089	0.00717499	3.06381	Up
TMX4	56255	0.0114759	1.55819	Up
TNFRSF12A	51330	0.00172696	2.16354	Up
TNFRSF13C	115650	0.0480647	1.90689	Up
TNFRSF1B	7133	0.0488231	1.66824	Up
TNK1	8711	0.00728479	2.52172	Up
TOB2	10766	0.0252844	2.39383	Up
TOMM5	401505	0.0321465	2.27987	Up
TPI1	7167	0.0439317	2.02733	Up
TPP2	7174	0.0144255	1.57483	Up
TPPP3	51673	0.0175867	1.95584	Up
TPST2	8459	0.0103864	1.77288	Up
TRA	6955	0.0431095	1.80747	Up
TRADD	8717	0.0026626	3.54327	Up
TRAF2	7186	0.0323593	1.69091	Up
TRAPPC1	58485	0.00396533	2.59283	Up
TRD	6964	0.0145442	1.5221	Up
TREM1	54210	0.00128969	1.72966	Up
TREML1	340205	0.00128188	2.17183	Up
TRG	6965	0.0174495	1.56914	Up
TRIP10	9322	0.000511495	1.57825	Up
TRIP6	7205	0.0245649	1.82001	Up
TRNP1	388610	4e-08	1.96672	Up
TRUB2	26995	0.0188688	1.96469	Up
TSC22D4	81628	0.0284101	1.75583	Up
TSKU	25987	0.00894046	2.43129	Up
TSPAN33	340348	0.0196942	2.80364	Up
TSPAN6	7105	0.000834625	2.28747	Up
TSPY10	100289087	0.0524109	1.62264	Up
TST	7263	3.25803e-05	1.7197	Up
TSTD3	100130890	0.044432	1.76394	Up
TTC22	55001	0.02371	2.64372	Up
TTC30B	150737	0.050414	2.73276	Up
TTLL1	25809	0.00882816	1.72614	Up
TUBA1B	10376	0.0215202	1.88697	Up
TUBA4A	7277	0.0356161	2.67948	Up
TUBB6	84617	0.00786516	1.5056	Up
TUFM	7284	0.038598	1.54358	Up
TUSC1	286319	0.00394685	1.93085	Up
TUSC2	11334	0.00118251	2.87438	Up
TXN2	25828	0.0394559	2.64439	Up
TXNRD1	7296	0.00988985	1.94195	Up
UBALD1	124402	0.0386133	2.26418	Up
UBD	10537	1.41368e-09	1.96734	Up
UBE2I	7329	0.0514061	1.67962	Up
UBL4A	8266	0.0142777	1.88356	Up
UBQLN2	29978	0.0448273	2.85836	Up
UCP2	7351	0.0277791	2.83277	Up
UFSP1	402682	0.0490532	2.16119	Up
UGT1A10	54575	6.04382e-05	1.63652	Up
UGT1A8	54576	1.56301e-07	1.76411	Up
UGT1A9	54600	2.06562e-09	1.66578	Up
UNC13D	201294	0.0159497	2.16798	Up
UPK3B	80761	0.0102381	1.85367	Up
UQCRC1	7384	0.0155973	1.92994	Up
UQCRHL	440567	0.0272959	1.70226	Up
UQCRQ	27089	0.00053498	1.87184	Up
USH1G	124590	0.052211	2.79398	Up
UXT	8409	0.0418382	1.80815	Up
VARS	7407	0.00826652	1.50549	Up
VASH1	22846	0.00250474	1.5659	Up
VASN	114990	0.016735	3.14258	Up
VCPKMT	79609	0.0512987	2.52269	Up
VCX3A	51481	0.0188215	1.6874	Up
VDAC1	7416	0.013461	1.85963	Up
VKORC1	79001	1.71752e-07	1.51671	Up
VNN1	8876	0.000169661	1.58764	Up
VPS26A	9559	0.0494389	2.00514	Up
VPS33A	65082	0.0334014	1.69051	Up
VSIG10	54621	0.00439439	2.97453	Up
VSIG8	391123	0.0104482	2.2688	Up
VSTM2A	222008	0.039723	1.69432	Up
VTI1B	10490	0.0237313	1.61142	Up
VWC2	375567	0.00263979	2.81647	Up
WARS2	10352	0.0440292	2.06542	Up
WDR13	64743	0.0289226	1.72648	Up
WDR34	89891	0.0062538	1.5813	Up
WDR81	124997	0.0154097	1.7303	Up
WDR88	126248	0.0270724	2.09742	Up
WSB2	55884	0.038645	1.67773	Up
XK	7504	0.0140079	1.52853	Up
XRCC3	7517	0.0250152	2.53806	Up
YARS	8565	0.0231149	1.91687	Up
YIPF2	78992	0.0358631	2.48877	Up
YIPF3	25844	0.033254	1.79964	Up
YPEL4	219539	0.0210489	2.22619	Up
ZBTB25	7597	0.0376149	1.75934	Up
ZBTB45	84878	0.00457869	1.6643	Up
ZBTB9	221504	0.0249529	1.89302	Up
ZCCHC3	85364	0.0224317	3.58309	Up
ZDHHC16	84287	0.0298466	2.74364	Up
ZDHHC17	23390	0.0228384	1.85628	Up
ZDHHC19	131540	0.0155252	2.21045	Up
ZFPM1	161882	0.0278444	2.04459	Up
ZFYVE26	23503	0.0530365	2.10978	Up
ZIC3	7547	0.00673998	3.75632	Up
ZMYND11	10771	0.0272804	2.69874	Up
ZNF205	7755	0.00127764	1.76536	Up
ZNF267	10308	0.00619589	2.52158	Up
ZNF283	284349	0.00924834	2.11886	Up
ZNF358	140467	0.00680935	2.84697	Up
ZNF428	126299	0.000530002	2.07838	Up
ZNF485	220992	0.0140244	2.05941	Up
ZNF517	340385	0.0133058	1.67772	Up
ZNF544	27300	0.0371336	1.67293	Up
ZNF570	148268	0.00897585	1.9041	Up
ZNF579	163033	0.00603838	1.6215	Up
ZNF622	90441	0.0184403	1.92163	Up
ZNF627	199692	0.0261117	2.37834	Up
ZNF747	65988	0.0111236	1.65065	Up
ZNF764	92595	0.00485722	1.87911	Up
ZNF768	79724	0.000286011	1.61698	Up
ZNF816-ZNF321P	100529240	0.0158392	1.59229	Up
ZNF837	116412	0.0459128	3.11437	Up
ZNF878	729747	0.0464677	3.51202	Up
ZNHIT2	741	0.00104513	2.00802	Up

## Sheet: S4B
Table S4B. List of hepatic genes that were not significantly differentially regulated in the Indian cohort of patients with severe alcoholic hepatitis.
Gene Symbol	P-value	Fold Change in NR
A2ML1	0.877279	1.54912
A3GALT2	0.445872	1.54713
A4GALT	0.17277	1.57572
AAAS	0.59265	1.70587
AACS	0.547125	1.16458
AADACL2	0.257033	1.35795
AADACL3	0.328838	2.30368
AADACL4	0.946619	1.31477
AADAT	0.237975	1.56918
AAGAB	0.23294	1.86112
AAK1	0.820866	1.07711
AAMDC	0.814069	1.32586
AAMP	0.303943	1.16994
AAR2	0.121915	1.88658
AARD	0.340177	1.69945
AARS2	0.306519	-1.21033
AARSD1	0.13966	1.3211
AASDH	0.294595	2.0101
AASDHPPT	0.619137	-1.08396
AASS	0.666699	-1.11831
AATF	0.556513	-1.09685
AATK	0.855613	1.1463
ABCA1	0.121224	-1.02051
ABCA10	0.430883	1.36473
ABCA12	0.524938	2.05013
ABCA13	0.113014	2.14829
ABCA2	0.241727	1.9341
ABCA3	0.551798	1.06722
ABCA4	0.342476	1.38276
ABCA5	0.862186	-1.07929
ABCA6	0.359428	-1.50864
ABCA7	0.369952	1.2788
ABCA8	0.899407	-1.21782
ABCA9	0.767935	1.11806
ABCB1	0.479037	1.33838
ABCB10	0.87016	1.11891
ABCB11	0.803718	-1.21653
ABCB5	0.598235	-1.1581
ABCB6	0.0894751	1.37042
ABCB7	0.109732	1.26645
ABCB8	0.898761	1.05543
ABCB9	0.265473	1.70062
ABCC1	0.455681	-1.02121
ABCC10	0.380513	1.21759
ABCC11	0.73429	1.396
ABCC12	0.190556	1.64888
ABCC2	0.348107	1.27806
ABCC4	0.232012	1.27426
ABCC5	0.365029	1.39846
ABCC8	0.920381	-1.04029
ABCC9	0.968695	1.08514
ABCD1	0.111821	-1.141
ABCD3	0.970539	-1.17321
ABCD4	0.896572	1.04913
ABCE1	0.858354	1.06707
ABCF1	0.148746	1.60139
ABCF2	0.805571	-1.22352
ABCF3	0.110974	-1.08616
ABCG1	0.0556725	1.60366
ABCG2	0.960918	-1.25214
ABCG4	0.325831	2.25641
ABCG8	0.140486	1.12042
ABHD1	0.123834	-1.03163
ABHD10	0.943635	1.0952
ABHD12	0.308694	1.97128
ABHD12B	0.997839	1.12259
ABHD13	0.0991139	1.14984
ABHD14B	0.210653	1.09909
ABHD16A	0.782079	1.35177
ABHD17A	0.139924	1.16575
ABHD17B	0.642393	1.42159
ABHD17C	0.711808	1.58038
ABHD2	0.0544754	1.01479
ABHD3	0.666932	1.24006
ABHD5	0.142265	1.70995
ABHD8	0.209362	1.9731
ABI1	0.846591	1.11846
ABI2	0.666204	-1.01159
ABI3BP	0.339026	1.7461
ABL1	0.183627	1.05921
ABL2	0.221799	-1.05358
ABLIM1	0.989394	1.0168
ABLIM2	0.379652	1.12086
ABO	0.862644	1.27118
ABR	0.638246	1.13577
ABRA	0.289119	-1.01584
ABRACL	0.405519	1.7201
ABT1	0.997384	1.06526
ABTB1	0.221728	1.63132
ABTB2	0.686167	1.15405
ACAA1	0.637924	-1.14257
ACAA2	0.261507	1.55668
ACACA	0.9437	1.22376
ACAD10	0.307058	-1.27094
ACAD11	0.697411	1.03138
ACAD8	0.194787	1.02179
ACADL	0.67774	-1.07454
ACADSB	0.67641	1.20857
ACAN	0.485571	1.13682
ACAP1	0.511299	-1.22735
ACAP2	0.609654	-1.01615
ACAP3	0.326619	1.56691
ACAT1	0.359887	1.39163
ACAT2	0.352563	1.1277
ACBD5	0.103387	1.14118
ACBD7	0.974037	1.0554
ACCS	0.661813	1.30058
ACCSL	0.730193	2.10799
ACD	0.161295	2.05965
ACE	0.635042	-1.17906
ACE2	0.620118	1.74457
ACER1	0.943347	1.34577
ACER2	0.475019	1.2137
ACER3	0.953587	1.05924
ACHE	0.0524088	1.38082
ACKR2	0.513879	1.69035
ACKR3	0.127804	1.11895
ACKR4	0.338174	-1.24676
ACLY	0.0537712	1.08952
ACMSD	0.138056	1.23142
ACN9	0.734606	1.33804
ACO1	0.784807	-1.19501
ACOT11	0.772789	-1.08117
ACOT12	0.24988	1.19977
ACOT4	0.102028	1.86255
ACOT6	0.595412	-1.04655
ACOT8	0.770234	1.52649
ACOT9	0.646394	1.10325
ACOX2	0.852662	-1.23563
ACOX3	0.227286	-1.07029
ACOXL	0.578491	1.67093
ACP1	0.489049	1.29336
ACP6	0.991993	1.21116
ACPL2	0.0935058	2.21228
ACPP	0.721682	1.49318
ACPT	0.397379	1.90282
ACR	0.470601	-1.16212
ACRBP	0.64952	-1.03891
ACRC	0.793273	-1.30793
ACSBG1	0.188389	1.5047
ACSBG2	0.065367	-1.12308
ACSF2	0.446214	1.5438
ACSF3	0.838725	1.03897
ACSL1	0.347359	-1.19339
ACSL3	0.26828	2.30205
ACSL4	0.711085	1.51313
ACSL5	0.0718692	1.25006
ACSL6	0.245295	1.85975
ACSM1	0.42203	1.29574
ACSM3	0.902201	-1.00016
ACSM4	0.0933381	1.02273
ACSM5	0.713332	1.41896
ACSS1	0.917106	-1.09028
ACTA1	0.187175	1.15342
ACTB	0.739123	1.12281
ACTBL2	0.176936	-1.14388
ACTC1	0.209385	1.90133
ACTG2	0.38665	1.43748
ACTL10	0.630542	1.2511
ACTL6A	0.694436	1.64417
ACTL6B	0.630865	1.24279
ACTL7A	0.518826	1.18452
ACTL7B	0.524078	1.22047
ACTL8	0.857049	1.31397
ACTL9	0.277519	1.64085
ACTN1	0.175308	1.12863
ACTN2	0.418319	1.01612
ACTN3	0.476954	1.51019
ACTN4	0.0677239	-1.00018
ACTR10	0.486276	1.66628
ACTR1A	0.734116	1.16686
ACTR1B	0.319911	-1.43045
ACTR2	0.480959	-1.03332
ACTR3	0.197323	1.37746
ACTR3B	0.322437	-1.0316
ACTR3C	0.523041	1.33744
ACTR5	0.687637	1.45032
ACTR6	0.889706	1.22342
ACTR8	0.829921	1.02847
ACTRT2	0.396357	1.55743
ACTRT3	0.740097	-1.20077
ACVR1	0.965139	1.06908
ACVR1B	0.74041	1.04256
ACVR1C	0.138013	1.38903
ACVR2A	0.757404	1.46716
ACVR2B	0.824634	-1.06833
ACVRL1	0.745281	1.01224
ACY3	0.0701706	1.58445
ACYP1	0.648913	1.187
ACYP2	0.310712	2.18859
ADA	0.329556	1.11651
ADAD1	0.723574	1.64523
ADAL	0.666666	2.0186
ADAM11	0.216503	-1.41736
ADAM12	0.897079	1.14036
ADAM15	0.143264	1.85171
ADAM17	0.215489	-1.09363
ADAM18	0.359127	1.49281
ADAM2	0.738183	1.28249
ADAM20	0.751746	-1.20471
ADAM21	0.687317	1.30291
ADAM22	0.887999	1.37329
ADAM23	0.847962	1.16682
ADAM30	0.0618517	2.56029
ADAM32	0.821947	1.01499
ADAM33	0.444374	1.02805
ADAM7	0.377738	-1.05401
ADAM8	0.777537	1.24897
ADAM9	0.989167	-1.00091
ADAMDEC1	0.371521	1.07115
ADAMTS12	0.208672	1.28506
ADAMTS13	0.107356	1.03663
ADAMTS14	0.724564	1.52459
ADAMTS15	0.597563	1.70659
ADAMTS16	0.937977	1.21067
ADAMTS17	0.998099	-1.04464
ADAMTS18	0.0876729	3.46804
ADAMTS19	0.926934	1.245
ADAMTS20	0.347862	1.61671
ADAMTS3	0.210388	1.63729
ADAMTS4	0.87387	1.06975
ADAMTS5	0.944735	1.12252
ADAMTS6	0.555352	-1.00539
ADAMTS7	0.148907	1.37892
ADAMTS8	0.860983	1.50399
ADAMTS9	0.477339	-1.16281
ADAMTSL1	0.608009	1.98936
ADAMTSL4	0.202575	1.28602
ADAMTSL5	0.679765	-1.21969
ADAP1	0.243408	1.57971
ADAP2	0.656487	1.14882
ADAR	0.772859	1.00653
ADARB1	0.803957	1.09237
ADARB2	0.75984	-1.3079
ADAT1	0.880343	-1.09872
ADAT2	0.526188	1.56762
ADC	0.628879	1.09593
ADCK1	0.772496	1.17186
ADCK2	0.825292	1.13468
ADCK4	0.392662	-1.68375
ADCK5	0.225433	1.96197
ADCY1	0.838015	-1.19632
ADCY10	0.621521	1.38738
ADCY2	0.609461	1.69913
ADCY3	0.689093	1.01124
ADCY4	0.177151	1.2485
ADCY5	0.824771	-1.08723
ADCY7	0.733781	1.09873
ADCY8	0.884016	1.29305
ADCY9	0.392227	1.08439
ADCYAP1	0.329376	1.89988
ADCYAP1R1	0.653402	-1.05426
ADD1	0.431042	-1.09392
ADD2	0.309833	1.84483
ADGB	0.424625	1.61635
ADH5	0.745746	1.06611
ADH6	0.573755	-1.70425
ADH7	0.102147	-1.18646
ADI1	0.0542057	-1.05193
ADIG	0.402399	1.45133
ADIPOQ	0.655383	1.35569
ADIPOR1	0.596963	1.25327
ADIPOR2	0.834771	1.02027
ADIRF	0.240877	-1.3021
ADK	0.594002	1.0085
ADM	0.433927	1.18364
ADM2	0.361738	1.72687
ADM5	0.746455	1.29859
ADNP	0.422939	1.90313
ADNP2	0.207594	-1.07682
ADORA1	0.451458	1.67784
ADORA2A	0.270981	1.91422
ADORA2B	0.333146	1.47292
ADORA3	0.477298	1.85756
ADPGK	0.47526	1.41357
ADPRH	0.411624	1.87123
ADPRHL2	0.115192	2.19807
ADPRM	0.488985	2.25599
ADRA1A	0.090217	1.38528
ADRA1B	0.144795	1.93822
ADRA1D	0.22099	2.12418
ADRA2B	0.0796401	1.60561
ADRA2C	0.55805	1.41354
ADRB2	0.601342	1.57881
ADRB3	0.423017	1.6724
ADRBK1	0.141601	1.27276
ADRBK2	0.741495	1.13765
ADRM1	0.319317	1.76031
ADSL	0.439788	1.42525
ADSS	0.217022	1.07907
ADSSL1	0.399595	1.36409
ADTRP	0.297782	2.1501
AEN	0.920385	1.47096
AFAP1	0.651615	-1.36754
AFAP1L1	0.70353	1.52113
AFAP1L2	0.864911	1.16732
AFF1	0.152603	-1.29281
AFF2	0.820803	-1.0379
AFF3	0.613959	1.04456
AFF4	0.443125	1.06584
AFM	0.846924	-1.00436
AFP	0.516081	2.12622
AFTPH	0.195054	1.35899
AGA	0.76983	1.12496
AGAP1	0.96459	-1.20397
AGAP10	0.338448	-1.02525
AGAP11	0.838652	-1.24115
AGAP2	0.492575	1.5939
AGAP3	0.622817	1.08421
AGAP4	0.801958	1.15993
AGAP5	0.719632	1.00479
AGAP6	0.554257	1.10221
AGAP8	0.621316	-1.26134
AGAP9	0.779278	-1.33493
AGBL1	0.704873	1.21629
AGBL2	0.558286	2.01181
AGBL3	0.327052	1.71354
AGBL4	0.786896	-1.02862
AGBL5	0.245462	1.74386
AGER	0.798194	1.23233
AGFG1	0.120728	-1.21062
AGGF1	0.501506	2.05394
AGK	0.0575309	1.98134
AGL	0.892051	1.00672
AGMO	0.316968	-1.36833
AGO1	0.403829	1.08939
AGO2	0.873857	-1.05458
AGO3	0.971852	1.15803
AGO4	0.674667	1.46014
AGPAT2	0.356491	1.70528
AGPAT3	0.810233	1.01392
AGPAT4	0.0513576	1.41777
AGPAT5	0.692011	1.28553
AGPAT6	0.444171	-1.06806
AGPAT9	0.301104	2.19525
AGPS	0.250514	1.22604
AGR2	0.64882	1.11064
AGR3	0.603969	-1.12317
AGRP	0.940739	-1.20614
AGTR1	0.13102	1.0008
AGTR2	0.169759	1.22672
AGTRAP	0.883826	1.09295
AGXT2	0.446882	-1.04936
AHCTF1	0.172826	1.62102
AHCYL1	0.613761	1.35805
AHCYL2	0.972798	1.10586
AHI1	0.368646	1.18771
AHNAK	0.578503	-1.14808
AHNAK2	0.423096	1.33429
AHR	0.177325	-1.05907
AHRR	0.787399	1.15985
AHSA1	0.49015	1.51627
AICDA	0.238952	1.47105
AIDA	0.442088	1.10647
AIF1	0.247667	1.59551
AIF1L	0.585377	1.30796
AIFM1	0.279327	1.23354
AIFM3	0.374863	2.09339
AIG1	0.317326	1.42609
AIM1	0.265365	1.10246
AIM1L	0.0661471	1.64858
AIM2	0.458651	-1.35414
AIMP1	0.152673	1.03255
AIMP2	0.0503029	1.26933
AIP	0.303509	1.35367
AIPL1	0.333179	-1.25127
AIRE	0.236398	1.17914
AJAP1	0.647126	1.2123
AK1	0.622633	1.51862
AK2	0.849108	-1.03546
AK4	0.191952	1.1654
AK5	0.374091	2.29827
AK7	0.829781	-1.10778
AK8	0.153556	1.18842
AK9	0.957828	-1.01289
AKAP10	0.395212	1.1996
AKAP11	0.192489	-2.26327
AKAP13	0.65312	-1.04906
AKAP14	0.603871	-1.23303
AKAP17A	0.628293	1.29851
AKAP17A	0.744933	1.52978
AKAP3	0.398064	1.28562
AKAP4	0.42706	-1.1134
AKAP5	0.643537	1.11256
AKAP6	0.425473	1.22478
AKAP7	0.453402	-1.16271
AKAP8	0.538868	-1.00775
AKAP9	0.398095	-1.56495
AKIRIN1	0.822294	-1.08643
AKIRIN2	0.603447	1.47966
AKNA	0.431654	1.01511
AKNAD1	0.734875	1.53471
AKR1B1	0.795608	1.16414
AKR1B15	0.642025	1.54163
AKR1C4	0.916751	1.51941
AKR1D1	0.624717	-1.49326
AKR1E2	0.942101	1.32749
AKR7A2	0.100323	1.91075
AKT1	0.712785	1.41409
AKT1S1	0.380907	1.27001
AKT2	0.285296	-1.02328
AKT3	0.324977	1.06165
AKTIP	0.262477	1.00614
ALAS2	0.266916	1.45637
ALCAM	0.0501545	1.3425
ALDH18A1	0.662133	1.14979
ALDH1A2	0.515064	1.47464
ALDH1A3	0.820559	1.43076
ALDH1L2	0.580432	1.71991
ALDH3A1	0.058796	1.46929
ALDH3B1	0.530458	1.10741
ALDH5A1	0.252586	1.05879
ALDH6A1	0.203509	-1.00313
ALDH7A1	0.501328	-1.16244
ALDH8A1	0.675831	-1.24022
ALDH9A1	0.736183	1.04263
ALDOA	0.161019	1.52403
ALDOC	0.676235	1.16501
ALG1	0.172893	2.10902
ALG10	0.0876047	1.06547
ALG10B	0.134168	1.18215
ALG11	0.77676	-1.28905
ALG12	0.657805	1.48412
ALG13	0.368279	1.00202
ALG14	0.70303	1.14033
ALG1L	0.731692	1.50529
ALG1L2	0.571715	1.65279
ALG2	0.191303	1.88288
ALG3	0.338039	1.80326
ALG5	0.667717	1.19063
ALG6	0.824465	1.22705
ALG8	0.343224	1.90911
ALG9	0.890344	1.62916
ALKBH1	0.647076	1.36302
ALKBH2	0.289627	1.46313
ALKBH3	0.818244	-1.35146
ALKBH4	0.486398	1.20937
ALKBH5	0.280638	1.2125
ALKBH6	0.796103	-1.39433
ALKBH7	0.116046	1.76246
ALKBH8	0.107025	1.43806
ALMS1	0.757217	1.52794
ALOX12	0.357262	1.53945
ALOX12B	0.662811	1.1323
ALOX15	0.625718	1.58477
ALOX15B	0.714968	-1.43564
ALOX5AP	0.490227	2.10291
ALOXE3	0.51164	1.52079
ALPI	0.438084	1.28902
ALPK1	0.357498	1.56277
ALPK2	0.930306	1.41966
ALPK3	0.565863	-1.03443
ALPP	0.467432	-1.11192
ALS2	0.247294	-1.10536
ALS2CL	0.877463	-1.28406
ALS2CR11	0.587826	1.80795
ALS2CR12	0.0989819	1.20533
ALX1	0.29719	-1.34517
ALX3	0.103565	1.11803
ALX4	0.493672	-1.05659
AMBN	0.149453	2.39447
AMBRA1	0.401314	1.66583
AMD1	0.320813	2.05544
AMDHD1	0.0659906	-1.03449
AMDHD2	0.380759	1.87795
AMELX	0.812902	1.01766
AMELY	0.115314	-1.69548
AMER1	0.607159	1.338
AMER2	0.891724	1.37641
AMER3	0.747602	-1.30961
AMFR	0.87375	1.3159
AMHR2	0.254854	1.55478
AMICA1	0.594937	-1.15291
AMIGO1	0.789221	-1.19257
AMIGO3	0.378283	1.87081
AMMECR1	0.351367	1.87134
AMMECR1L	0.660213	1.38378
AMN	0.123684	1.12711
AMN1	0.389812	-1.29554
AMOT	0.98812	-1.28557
AMOTL1	0.0957206	1.12035
AMOTL2	0.0514147	1.16951
AMPD1	0.871965	1.31458
AMPD2	0.336619	1.40881
AMPD3	0.514825	1.21093
AMPH	0.894466	1.1995
AMT	0.0865842	-2.18229
AMTN	0.077013	1.07271
AMY1A	0.395525	-1.50346
AMY1B	0.884509	1.08989
AMY1C	0.373182	-1.07638
AMY2A	0.409489	1.29445
AMY2B	0.212287	-1.29454
AMZ1	0.658024	1.04428
AMZ2	0.923463	-1.19681
ANAPC1	0.726299	1.33629
ANAPC10	0.386037	2.09688
ANAPC11	0.199017	1.17053
ANAPC13	0.750569	1.29503
ANAPC15	0.202298	1.36501
ANAPC16	0.378696	1.07448
ANAPC2	0.413048	1.81178
ANAPC4	0.680453	1.01008
ANAPC5	0.466217	1.11095
ANGEL1	0.175383	-1.06679
ANGEL2	0.646114	1.48632
ANGPT1	0.452071	-1.07452
ANGPT2	0.749298	1.34477
ANGPT4	0.431081	1.75444
ANGPTL1	0.273688	-1.61542
ANGPTL5	0.64108	2.16654
ANGPTL6	0.576552	1.45597
ANGPTL7	0.243093	1.6547
ANHX	0.162946	2.10566
ANK1	0.892207	1.34227
ANK2	0.865378	-1.10184
ANK3	0.791598	1.02506
ANKAR	0.851283	1.43689
ANKDD1B	0.124713	1.33784
ANKEF1	0.176924	-1.07903
ANKFN1	0.545691	1.36707
ANKFY1	0.190864	1.03465
ANKHD1	0.22346	-1.14019
ANKHD1-EIF4EBP3	0.219902	-1.04581
ANKIB1	0.966555	1.04688
ANKK1	0.870308	1.28434
ANKLE1	0.727909	1.48936
ANKLE2	0.651418	-1.01236
ANKMY1	0.15019	1.10127
ANKMY2	0.993798	1.00087
ANKRA2	0.936861	1.29954
ANKRD1	0.249069	1.7673
ANKRD10	0.346777	-1.20551
ANKRD11	0.671269	1.18611
ANKRD12	0.248963	-1.11551
ANKRD13A	0.594852	-1.04486
ANKRD13B	0.224755	1.40576
ANKRD13C	0.268349	2.49152
ANKRD13D	0.936047	1.11557
ANKRD16	0.198728	1.05951
ANKRD17	0.454105	-1.22142
ANKRD18A	0.585292	1.46751
ANKRD18B	0.335769	1.80303
ANKRD2	0.185943	2.18445
ANKRD20A1	0.843099	1.8438
ANKRD20A2	0.337242	2.60365
ANKRD20A3	0.228873	1.5687
ANKRD20A4	0.240388	1.45052
ANKRD23	0.288158	-1.13212
ANKRD24	0.348914	1.14335
ANKRD26	0.944615	-1.1874
ANKRD27	0.399008	1.03738
ANKRD28	0.694162	1.7006
ANKRD29	0.678047	1.09444
ANKRD30A	0.608202	-1.0398
ANKRD30B	0.221209	2.49594
ANKRD31	0.48254	1.80124
ANKRD32	0.169658	1.02289
ANKRD33	0.68033	-1.04484
ANKRD33B	0.326899	2.34022
ANKRD34A	0.878595	1.38786
ANKRD34B	0.413319	1.96965
ANKRD34C	0.299735	1.41745
ANKRD35	0.419332	2.00588
ANKRD36	0.976231	1.1669
ANKRD36B	0.814636	1.02008
ANKRD36C	0.908111	1.20645
ANKRD37	0.145501	-1.21592
ANKRD39	0.679711	1.05849
ANKRD40	0.214185	1.238
ANKRD42	0.842778	1.07415
ANKRD44	0.216738	1.01686
ANKRD45	0.0789017	-1.43842
ANKRD46	0.862792	1.27192
ANKRD49	0.0523893	1.99521
ANKRD50	0.469426	-1.01225
ANKRD52	0.0801082	1.16151
ANKRD53	0.480793	1.27161
ANKRD54	0.116003	1.47392
ANKRD55	0.532887	1.12242
ANKRD6	0.733012	1.58536
ANKRD60	0.891008	1.04879
ANKRD61	0.222944	1.57017
ANKRD62	0.316402	1.47987
ANKRD63	0.924934	1.28337
ANKRD65	0.311144	2.53982
ANKRD66	0.725866	1.76269
ANKRD7	0.357946	1.30708
ANKS1A	0.578676	-1.20448
ANKS1B	0.440845	1.88268
ANKS3	0.219086	1.27221
ANKS4B	0.987522	-1.01403
ANKS6	0.947904	1.17975
ANKUB1	0.569058	2.8833
ANKZF1	0.67703	1.35088
ANLN	0.295106	1.98393
ANO1	0.327838	-1.02404
ANO10	0.565071	1.51584
ANO2	0.523969	1.043
ANO3	0.768175	1.46844
ANO4	0.302351	1.0571
ANO5	0.195168	1.27559
ANO6	0.137744	1.34565
ANO7	0.851424	1.11127
ANO7P1	1	-1
ANO7P1	1	-1
ANO9	0.519323	1.30596
ANP32A	0.202985	2.07666
ANP32C	0.848403	-1.05543
ANP32D	0.382766	-1.25825
ANP32E	0.444882	1.29138
ANPEP	0.284037	1.70136
ANTXR2	0.0577268	-1.04783
ANTXRL	0.490088	1.27995
ANXA1	0.590483	1.51717
ANXA10	0.653148	1.59368
ANXA11	0.121471	-1.04015
ANXA13	0.604505	1.42053
ANXA2	0.132055	1.53033
ANXA3	0.778297	1.74796
ANXA4	0.22962	1.02462
ANXA5	0.48461	1.78143
ANXA7	0.160699	1.10508
ANXA8	0.767534	-1.16718
ANXA8L1	0.102142	1.61867
ANXA8L2	0.657433	1.78548
ANXA9	0.840765	-1.22597
AOC1	0.27857	1.97227
AOC2	0.440721	1.48392
AOC3	0.405671	1.3437
AP1AR	0.37167	2.29948
AP1B1	0.362867	1.32407
AP1G1	0.436825	1.56572
AP1G2	0.38581	-1.30356
AP1M1	0.0532868	1.08774
AP1M2	0.772143	1.53484
AP1S3	0.383413	1.39898
AP2A1	0.0690133	1.64849
AP2A2	0.140969	1.20473
AP2B1	0.774771	-1.00582
AP2M1	0.172627	1.14944
AP3B1	0.14537	-1.18738
AP3B2	0.295298	1.93661
AP3D1	0.294459	1.27504
AP3M1	0.893747	1.49111
AP3M2	0.647814	1.39305
AP3S1	0.547217	1.04082
AP4B1	0.543777	1.14934
AP4E1	0.921113	1.02042
AP4M1	0.17009	1.4712
AP4S1	0.14742	1.98206
AP5B1	0.230836	1.53433
AP5M1	0.754285	1.67255
AP5S1	0.110606	1.49524
AP5Z1	0.588306	1.44488
APAF1	0.246254	-1.31013
APBA1	0.968141	-1.1521
APBA2	0.833253	1.18588
APBB1	0.369791	2.1392
APBB1IP	0.61737	1.00146
APBB3	0.31493	1.13833
APC	0.738159	1.62226
APC2	0.12846	1.4467
APCDD1	0.868053	1.2511
APCDD1L	0.905521	1.16572
APEX1	0.541545	1.39153
APEX2	0.372972	1.16859
APH1A	0.561133	1.1101
APH1B	0.239202	2.06944
API5	0.865004	-1.11705
APIP	0.77929	1.50359
APITD1	0.399376	-1.18976
APITD1-CORT	0.902825	-1.27989
APLF	0.68753	1.58064
APLN	0.234919	2.29304
APLP1	0.788948	1.32571
APLP2	0.738933	1.18565
APMAP	0.161783	1.17408
APOA1BP	0.569318	1.76915
APOA4	0.301254	2.36797
APOBEC1	0.967218	1.22262
APOBEC2	0.276696	-1.17193
APOBEC3B	0.205085	1.1912
APOBEC3C	0.471868	-1.02041
APOBEC3D	0.533446	-1.40998
APOBEC3F	0.146276	1.28249
APOBEC3G	0.32275	1.68447
APOBEC3H	0.66838	-1.02583
APOBEC4	0.179814	-1.42738
APOBR	0.650792	1.77089
APOC4	1	-1
APOD	0.424084	-1.16484
APOL2	0.360729	1.27282
APOL3	0.0583895	1.01573
APOL4	0.459024	1.75861
APOL5	0.487546	1.14602
APOL6	0.900957	-1.06798
APOLD1	0.960129	1.17917
APOM	0.33895	1.1507
APOO	0.268948	-1.01909
APOOL	0.980419	-1.12238
APPBP2	0.636043	1.01757
APPL1	0.404566	1.73241
APPL2	0.0675013	1.42686
APRT	0.329536	2.03267
APTX	0.895952	1.45109
AQP10	0.634368	-1.04487
AQP11	0.176939	2.16037
AQP12A	0.759429	1.7835
AQP12B	0.86207	-1.3827
AQP2	0.821019	-1.33149
AQP4	0.606015	-1.04269
AQP5	0.376729	1.09077
AQP6	0.676381	1.53881
AQP7	0.690643	1.62961
AQP8	0.0758092	1.64382
AQP9	0.476471	-1.90372
AQPEP	0.3405	1.82072
AQR	0.0626845	-1.32081
AR	0.283518	1.17062
ARAF	0.522938	2.01246
ARAP1	0.593102	1.20693
ARAP2	0.0971491	-1.48846
ARAP3	0.693491	1.05139
ARC	0.550383	1.61055
AREG	0.165143	1.52824
AREGB	1	-1
AREL1	0.278209	1.22142
ARF1	0.712432	1.16073
ARF3	0.29623	1.06958
ARF4	0.612057	2.00284
ARF5	0.0820674	2.10211
ARF6	0.248271	1.39088
ARFGAP1	0.464983	1.25512
ARFGAP3	0.575214	1.21963
ARFGEF1	0.879544	1.20137
ARFGEF2	0.407027	-1.05964
ARFIP1	0.297168	-1.2658
ARG2	0.849913	1.20933
ARGFX	0.86666	-1.33793
ARGLU1	0.182213	-1.2839
ARHGAP10	0.947815	1.03676
ARHGAP11A	0.940885	1.4509
ARHGAP11B	0.0696423	-1.23201
ARHGAP12	0.938417	1.42938
ARHGAP15	0.149291	1.29343
ARHGAP17	0.973938	1.0798
ARHGAP19	0.0559314	-1.42059
ARHGAP20	0.524612	1.73362
ARHGAP21	0.995538	1.13199
ARHGAP22	0.929534	1.1232
ARHGAP24	0.667144	-1.37622
ARHGAP26	0.114888	-1.52482
ARHGAP27	0.81966	1.35415
ARHGAP28	0.89875	1.5795
ARHGAP29	0.607058	-1.4127
ARHGAP30	0.867016	1.03517
ARHGAP31	0.962282	-1.00588
ARHGAP32	0.443096	1.65433
ARHGAP33	0.0588909	1.51427
ARHGAP35	0.0735158	-1.12191
ARHGAP36	0.562793	1.1013
ARHGAP39	0.520229	1.3498
ARHGAP4	0.351441	1.27108
ARHGAP40	0.209169	1.71704
ARHGAP42	0.264529	1.12931
ARHGAP44	0.709285	1.46225
ARHGAP5	0.837688	-1.01331
ARHGAP8	0.911094	1.18092
ARHGAP9	0.311214	1.83516
ARHGDIB	0.637926	-1.02651
ARHGDIG	0.571566	1.14828
ARHGEF1	0.656975	1.2655
ARHGEF10	0.292664	-1.12757
ARHGEF11	0.985627	-1.06874
ARHGEF12	0.736046	-1.05779
ARHGEF15	0.297679	1.24486
ARHGEF16	0.875751	1.32216
ARHGEF18	0.661759	1.10914
ARHGEF19	0.948164	1.31678
ARHGEF2	0.161589	1.09499
ARHGEF25	0.199428	1.53149
ARHGEF28	0.73361	1.45075
ARHGEF3	0.39501	1.20929
ARHGEF33	0.949354	-1.08246
ARHGEF37	0.764793	1.11507
ARHGEF38	0.240082	1.27968
ARHGEF39	0.80963	1.08843
ARHGEF4	0.448937	1.15017
ARHGEF5	0.565571	1.02953
ARHGEF6	0.860945	1.34555
ARHGEF7	0.355168	-1.21917
ARHGEF9	0.503547	-1.16439
ARID1A	0.237356	-1.09863
ARID2	0.917972	1.00824
ARID3A	0.597442	1.15159
ARID3C	0.154036	1.55926
ARID4A	0.848114	1.05975
ARID4B	0.267682	1.10069
ARID5A	0.637812	-1.16895
ARID5B	0.11163	1.06198
ARIH1	0.639682	1.13142
ARIH2	0.597829	-1.28562
ARL10	0.453523	1.30886
ARL11	0.532579	1.8832
ARL13A	0.997619	-1.04793
ARL13B	0.757729	1.21335
ARL14	0.999216	1.1143
ARL14EP	0.378005	1.24986
ARL14EPL	0.874268	-1.09558
ARL15	0.725912	1.14938
ARL17A	0.392689	1.17887
ARL17B	0.20273	-1.20152
ARL2BP	0.136858	1.47981
ARL3	0.553682	1.91453
ARL4A	0.493849	1.30909
ARL4C	0.172852	1.55482
ARL4D	0.0796967	1.64856
ARL5A	0.850365	1.09716
ARL5B	0.136186	1.06016
ARL5C	0.282396	2.19012
ARL6	0.103813	-1.20902
ARL6IP1	0.183282	-1.31966
ARL6IP4	0.144064	1.20858
ARL6IP5	0.163257	1.677
ARL6IP6	0.462239	1.32365
ARL8A	0.230681	1.24537
ARL8B	0.52137	1.77834
ARL9	0.476454	1.98153
ARMC1	0.39228	-1.89713
ARMC10	0.598996	1.60807
ARMC12	0.26547	-1.23669
ARMC2	0.817965	1.80329
ARMC3	0.612003	1.22428
ARMC4	0.448743	1.08404
ARMC6	0.102875	1.73506
ARMC7	0.665714	1.67694
ARMC8	0.453351	1.8729
ARMC9	0.577482	1.6511
ARMCX1	0.131734	1.10499
ARMCX2	0.38319	-1.43531
ARMCX3	0.271674	1.84454
ARMCX4	0.779064	-1.12541
ARMCX5	0.991524	1.00588
ARMCX5-GPRASP2	0.609242	-1.2068
ARMCX6	0.901278	1.24275
ARNT	0.156462	-1.03343
ARNT2	0.98684	1.25011
ARNTL	0.987741	1.10452
ARNTL2	0.330715	2.24457
ARPC1A	0.85971	1.22467
ARPC1B	0.710979	1.01561
ARPC2	0.738708	1.2261
ARPC3	0.852069	1.31065
ARPC4	0.940871	1.12905
ARPC4-TTLL3	0.0839063	-1.31815
ARPC5	0.897909	1.10275
ARPP19	0.211086	1.26718
ARPP21	0.582511	1.32438
ARR3	0.723551	-1.07148
ARRB1	0.893407	-1.00298
ARRB2	0.258135	1.39493
ARRDC2	0.465837	1.26021
ARRDC3	0.913897	1.23686
ARRDC4	0.0693824	1.47499
ARRDC5	0.0704052	2.08329
ARSA	0.235822	1.2677
ARSB	0.688624	1.18149
ARSD	0.188878	1.09249
ARSF	0.246807	-1.05056
ARSG	0.125662	2.40128
ARSH	0.97091	1.30737
ARSI	0.987633	-1.08895
ARSJ	0.451892	1.27855
ARSK	0.68738	-1.28215
ART1	0.417981	1.73509
ART3	0.123141	1.77721
ART4	0.265955	-1.29298
ART5	0.487836	1.46663
ARTN	0.0697371	1.19032
ARV1	0.781504	-1.31774
ARVCF	0.352846	1.71284
ARX	0.578649	1.33816
ASAH1	0.587167	1.52764
ASAH2	0.133851	1.1333
ASAH2B	0.903682	1.0315
ASAP1	0.806278	-1.10145
ASAP2	0.97286	1.07562
ASAP3	0.609903	1.05466
ASB1	0.46023	1.32391
ASB10	0.738784	1.20312
ASB11	0.177299	-1.27038
ASB12	0.127282	-1.28498
ASB13	0.574989	1.06256
ASB14	0.183686	-2.07442
ASB15	0.840759	1.23359
ASB17	0.470951	1.0781
ASB18	0.958206	1.37972
ASB2	0.50784	1.51183
ASB3	0.0652367	1.13718
ASB4	0.202982	-1.13838
ASB5	0.271865	2.49862
ASB6	0.165912	1.88913
ASB7	0.721878	-1.0277
ASB8	0.860656	1.04161
ASCC1	0.120903	2.08539
ASCC3	0.666335	1.15167
ASCL1	0.966873	1.40866
ASCL2	0.122846	1.85266
ASCL3	0.739238	1.36941
ASCL4	0.095216	1.44016
ASCL5	0.568331	1.15253
ASF1A	0.296525	-1.23381
ASF1B	0.169587	1.76184
ASH2L	0.546845	1.20063
ASIC1	0.834337	1.62284
ASIC3	0.646994	1.39796
ASIC4	0.250123	1.68008
ASIP	0.792072	1.47956
ASMT	0.0873714	2.31686
ASMT	0.961481	1.24867
ASNA1	0.642784	1.082
ASNS	0.99039	1.3649
ASNSD1	0.670886	1.17491
ASPDH	0.112866	1.43519
ASPG	0.510314	1.12899
ASPH	0.697026	1.06605
ASPHD2	0.146844	2.00148
ASPM	0.930221	1.40773
ASPN	0.860524	-1.04117
ASPSCR1	0.463667	1.26043
ASRGL1	0.740468	1.36105
ASTE1	0.143936	1.88515
ASTL	0.522729	1.56672
ASTN1	0.957035	1.0239
ASUN	0.758498	1.39295
ASXL1	0.115624	-1.32757
ASXL2	0.308393	1.12844
ASXL3	0.770954	1.29262
ASZ1	0.943404	1.41913
ATAD1	0.399552	1.3745
ATAD2	0.696737	1.21918
ATAD2B	0.945812	-1.088
ATAD3A	0.0818696	1.39421
ATAD3B	0.189175	1.87003
ATAD3C	0.564634	1.27385
ATAD5	0.150983	-1.66533
ATAT1	0.745402	1.51036
ATCAY	0.654172	1.32407
ATE1	0.421513	1.17476
ATF1	0.598664	1.43297
ATF2	0.912722	1.21867
ATF4	0.148119	1.29105
ATF6	0.476685	-1.28468
ATF6B	0.4802	1.12448
ATF7	0.930218	1.11725
ATF7IP	0.968337	-1.13927
ATF7IP2	0.52392	1.01716
ATG10	0.4904	1.77008
ATG12	0.417842	1.3121
ATG13	0.809959	1.07819
ATG14	0.913278	1.14074
ATG16L1	0.0831071	-1.07194
ATG16L2	0.595717	1.18072
ATG2A	0.890347	1.06096
ATG2B	0.807411	1.12342
ATG4A	0.117178	1.19676
ATG4B	0.327554	-1.07387
ATG4C	0.139475	1.47663
ATG4D	0.164732	2.14794
ATG5	0.656267	1.03023
ATG7	0.923592	-1.12456
ATG9A	0.0977804	1.61093
ATG9B	0.921436	1.22796
ATHL1	0.813038	1.45921
ATIC	0.138642	2.01016
ATL1	0.229877	1.12578
ATL2	0.622203	-1.13915
ATL3	0.0680256	1.09981
ATM	0.514459	-1.33659
ATMIN	0.533769	1.13618
ATOH1	0.899459	1.03983
ATOH7	0.176816	1.27281
ATOH8	0.545129	-1.07465
ATOX1	0.98218	-1.06413
ATP10A	0.712723	1.02146
ATP10B	0.980046	1.25372
ATP10D	0.747809	1.39406
ATP11A	0.112883	1.52777
ATP11B	0.52876	-1.19868
ATP11C	0.885753	1.02694
ATP12A	0.710253	1.6136
ATP13A2	0.123391	1.21618
ATP13A3	0.490529	1.10224
ATP13A4	0.568867	1.44997
ATP13A5	0.523433	1.49148
ATP1A2	0.571665	1.00448
ATP1A3	0.17425	-1.26066
ATP1A4	0.666302	1.49044
ATP1B2	0.669193	1.12687
ATP1B3	0.810345	1.40724
ATP1B4	0.373252	1.19479
ATP2A1	0.780014	-1.00959
ATP2A3	0.193006	1.38185
ATP2B2	0.798729	-1.18278
ATP2B4	0.105642	1.54961
ATP2C1	0.059897	2.6862
ATP2C2	0.456606	1.08934
ATP4A	0.713628	-1.01749
ATP4B	0.652425	1.30372
ATP5A1	0.149471	1.29528
ATP5C1	0.410359	1.38427
ATP5D	0.217503	2.59151
ATP5E	0.866007	1.31387
ATP5F1	0.919542	-1.04782
ATP5G1	0.395553	1.11251
ATP5G2	0.117046	1.10241
ATP5G3	0.720928	1.85937
ATP5H	0.865984	1.24757
ATP5I	0.403049	1.26561
ATP5J	0.444868	1.19324
ATP5J2	0.651391	1.29352
ATP5J2-PTCD1	0.484055	1.23342
ATP5L	0.560003	-1.31854
ATP5O	0.35393	1.58419
ATP5S	0.422541	1.11378
ATP5SL	0.939064	1.18639
ATP6AP1	0.433237	2.00824
ATP6AP1L	0.485374	1.11735
ATP6AP2	0.749311	1.0908
ATP6V0A1	0.900963	1.21505
ATP6V0A2	0.201171	1.00328
ATP6V0A4	0.855659	1.09892
ATP6V0B	0.0803384	2.26233
ATP6V0C	0.834695	1.31553
ATP6V0D1	0.547307	2.17218
ATP6V0D2	0.818536	1.08342
ATP6V0E1	0.940777	1.03955
ATP6V1A	0.417693	1.46144
ATP6V1B1	0.0929382	1.74833
ATP6V1B2	0.115574	-1.20422
ATP6V1C1	0.477228	-1.11102
ATP6V1C2	0.394923	-1.07829
ATP6V1E1	0.829341	1.47112
ATP6V1E2	0.205175	-1.29307
ATP6V1F	0.975532	-1.07761
ATP6V1G2	0.272682	-1.16843
ATP6V1G3	0.135073	1.54834
ATP6V1H	0.8817	-1.07801
ATP7A	0.0560613	1.05601
ATP7B	0.672585	1.02089
ATP8A1	0.265226	-2.28387
ATP8A2	0.947464	1.41865
ATP8B2	0.211319	1.3275
ATP8B3	0.268429	1.06478
ATP9A	0.734799	1.00334
ATP9B	0.809171	1.00692
ATPAF1	0.860018	1.53614
ATPAF2	0.684449	1.57565
ATR	0.419759	1.53619
ATRIP	0.734941	1.07357
ATRNL1	0.251177	1.60953
ATRX	0.279732	-1.60764
ATXN1	0.932696	-1.09582
ATXN10	0.59757	-1.12075
ATXN1L	0.263095	1.83084
ATXN2L	0.107105	1.21492
ATXN3	0.698411	-1.48098
ATXN7	0.470115	1.27195
ATXN7L1	0.242948	1.84205
ATXN7L2	0.134008	1.25053
ATXN7L3	0.423761	1.61987
ATXN7L3B	0.129137	1.19588
AUH	0.699932	-1.1194
AUNIP	0.49138	1.83367
AUP1	0.257676	1.72024
AURKA	0.911664	1.35226
AURKAIP1	0.159146	1.32458
AURKB	0.884684	-1.20061
AURKC	0.412368	-1.33524
AUTS2	0.981261	1.02037
AVEN	0.872663	-1.18463
AVIL	0.836348	1.13553
AVL9	0.84235	1.32169
AVP	0.208056	1.81903
AVPI1	0.295724	1.55792
AVPR1A	0.869298	-1.28946
AVPR1B	0.135247	-1.93885
AVPR2	0.291386	-1.81097
AWAT1	0.643325	1.4033
AWAT2	0.256974	1.1307
AXDND1	0.255001	1.27228
AXIN1	0.262932	1.9135
AXIN2	0.581298	1.75909
AXL	0.458719	1.07079
AZI1	0.336677	1.2906
AZI2	0.0816331	2.00101
AZIN1	0.350097	-1.01112
AZU1	0.898012	1.21757
B2M	0.501467	-1.02399
B3GALNT1	0.279971	1.19616
B3GALNT2	0.340978	1.75038
B3GALT1	0.18417	-1.34282
B3GALT4	0.700959	1.11064
B3GALT5	0.548652	-1.61167
B3GALT6	0.284507	2.69103
B3GALTL	0.503762	-1.00607
B3GAT1	0.280496	1.80203
B3GAT2	0.615796	1.19459
B3GAT3	0.0879527	1.5267
B3GNT2	0.974531	-1.00819
B3GNT3	0.357487	1.49174
B3GNT4	0.11844	1.39293
B3GNT5	0.520797	-1.59123
B3GNT6	0.271104	2.65163
B3GNT7	0.12094	2.02838
B3GNT8	0.0950892	-1.23463
B3GNT9	0.504386	1.54574
B3GNTL1	0.664918	1.44588
B4GALNT1	0.708911	1.05702
B4GALNT2	0.909956	1.2113
B4GALNT3	0.307598	1.23626
B4GALNT4	0.617049	1.54984
B4GALT1	0.166225	-1.07327
B4GALT2	0.576482	1.53171
B4GALT3	0.0625368	1.66666
B4GALT4	0.781768	1.35569
B4GALT5	0.570708	-1.04638
B4GALT6	0.302056	-1.48039
B9D1	0.577004	-1.10119
B9D2	0.318452	1.44774
BAALC	0.166122	1.33697
BABAM1	0.0788464	2.33019
BACE2	0.512241	1.43811
BACH1	0.082038	1.01958
BACH2	0.623499	-1.14013
BAD	0.10763	1.29148
BAG2	0.0771934	2.97002
BAG3	0.385506	1.98421
BAG4	0.272916	-1.76658
BAG5	0.45756	1.95991
BAG6	0.656653	1.23361
BAGE2	0.752606	1.64617
BAGE3	0.278803	-1.02754
BAHCC1	0.652296	1.36919
BAHD1	0.217737	1.24293
BAI1	0.710304	1.11295
BAI2	0.425096	1.09624
BAI3	0.261955	1.24437
BAIAP2	0.557979	1.27873
BAIAP2L2	0.263545	1.43489
BAIAP3	0.81862	1.08884
BAK1	0.914997	1.03427
BANF2	0.978848	1.2576
BANP	0.994815	1.05217
BAP1	0.506276	1.37284
BARD1	0.365368	1.19288
BARHL1	0.0561036	1.28777
BARHL2	0.580788	1.86449
BARX1	0.08957	2.31899
BARX2	0.492391	1.27023
BASP1	0.0589825	1.22738
BATF	0.138797	-1.02106
BATF2	0.207019	1.06307
BATF3	0.0908352	1.79599
BAZ1A	0.787017	1.22302
BAZ1B	0.112329	-1.01482
BAZ2A	0.942892	-1.29881
BAZ2B	0.593773	-1.47133
BBC3	0.193265	1.12136
BBIP1	0.156314	1.25392
BBOX1	0.809331	1.48009
BBS1	0.0832473	-1.04106
BBS10	0.582371	-1.44184
BBS2	0.888432	1.5376
BBS4	0.86715	-1.20321
BBS5	0.556886	1.39308
BBS7	0.717811	1.31088
BBS9	0.971152	-1.08443
BBX	0.0616268	1.00401
BCAN	0.32033	1.51006
BCAP29	0.859492	1.26357
BCAR3	0.0680036	3.16145
BCAS1	0.300596	1.92475
BCAS2	0.22847	1.22568
BCAS4	0.292166	1.24461
BCAT1	0.481516	1.66628
BCCIP	0.40194	1.16345
BCDIN3D	0.796271	1.05564
BCHE	0.493675	1.33506
BCKDHB	0.355347	1.12019
BCKDK	0.454665	-1.43436
BCL10	0.849736	1.18836
BCL11A	0.963919	-1.03428
BCL11B	0.928845	1.11142
BCL2	0.633722	1.28522
BCL2L10	0.733145	1.49895
BCL2L11	0.460454	1.63312
BCL2L12	0.0709868	1.2591
BCL2L13	0.0652498	1.12628
BCL2L15	0.818185	-1.10229
BCL2L2-PABPN1	0.117137	-1.41844
BCL3	0.589961	1.05161
BCL6	0.20622	-1.27315
BCL6B	0.326109	1.85581
BCL7A	0.853768	1.49029
BCL7B	0.155755	1.0668
BCL9	0.90481	1.1619
BCMO1	0.916206	1.23117
BCO2	0.823884	1.06269
BCOR	0.356064	1.33372
BCORL1	0.855837	1.12246
BCR	0.071746	2.20437
BCS1L	0.650468	1.36488
BDH2	0.225354	1.59485
BDKRB1	0.863749	1.47544
BDKRB2	0.288363	1.67283
BDNF	0.701642	-1.08872
BEAN1	0.130355	2.16463
BECN1	0.136388	-1.44766
BEGAIN	0.447844	1.01412
BEND3	0.568314	1.00799
BEND4	0.866418	1.49161
BEND5	0.206679	1.34713
BEND7	0.558702	1.2729
BEST1	0.147885	1.91041
BEST2	0.389707	-1.02501
BEST3	0.870401	1.37847
BEST4	0.438992	1.73809
BET1	0.919856	1.32998
BET1L	0.0545342	1.18981
BEX1	0.346879	1.19669
BEX4	0.0901571	1.62008
BFAR	0.207036	1.32137
BFSP1	0.672422	-1.18383
BFSP2	0.537175	1.08143
BGLAP	0.107801	1.07921
BHLHA15	0.504338	2.13256
BHLHB9	0.161754	1.49073
BHLHE22	0.41724	1.85069
BHLHE40	0.241829	1.18967
BHLHE41	0.288679	1.72466
BICD1	0.932277	1.23637
BICD2	0.620098	1.69535
BID	0.823336	-1.13706
BIK	0.209619	1.39232
BIN1	0.335854	1.16403
BIN2	0.888462	1.00357
BIN3	0.114809	1.30536
BIRC2	0.718033	1.06138
BIRC3	0.156934	2.02088
BIRC6	0.640356	-1.02083
BIRC7	0.887841	1.08666
BIRC8	0.334539	1.96414
BIVM	0.487462	-1.2049
BIVM-ERCC5	0.214741	1.24003
BLCAP	0.278332	1.52052
BLID	0.0901251	-1.13926
BLK	0.457389	1.45744
BLM	0.922034	1.20565
BLMH	0.837171	1.11512
BLNK	0.815493	-1.03691
BLOC1S2	0.201657	1.95541
BLOC1S3	0.268138	-1.21447
BLOC1S4	0.476285	-1.1348
BLOC1S5	0.772626	1.22576
BLOC1S6	0.257385	1.98546
BLVRA	0.248939	1.49086
BLVRB	0.100448	1.88146
BLZF1	0.845185	1.23197
BMF	0.114868	1.88802
BMP1	0.732166	1.17462
BMP15	0.105313	1.14587
BMP2K	0.78586	1.00784
BMP3	0.41589	1.10148
BMP4	0.954709	1.32029
BMP6	0.4865	-1.03579
BMP7	0.555118	1.78806
BMP8A	0.262312	1.30753
BMP8B	0.0573405	2.58005
BMPER	0.852973	1.20191
BMPR1A	0.617867	1.47927
BMPR1B	0.140315	-1.15556
BMPR2	0.101661	-1.1631
BMS1	0.0592384	-1.31823
BMX	0.116468	-1.16812
BNC1	0.993735	1.12731
BNC2	0.83201	1.05765
BNIP1	0.64066	1.15845
BNIP2	0.838004	1.25232
BNIP3	0.692331	1.28657
BNIPL	0.546477	1.20343
BOC	0.569287	1.64742
BOD1	0.556662	1.71435
BOD1L1	0.157872	-1.1065
BOD1L2	0.788665	1.11372
BOLA1	0.126506	1.41706
BOLA2	0.116356	1.86848
BOLA2B	0.96192	1.26273
BOLA3	0.264822	1.18773
BOLL	0.862583	1.14414
BOP1	0.259184	1.93429
BORA	0.716663	1.40848
BPGM	0.602184	1.38069
BPI	0.6423	1.1397
BPIFA1	0.797565	1.59953
BPIFA2	0.579285	1.13669
BPIFA3	0.511162	1.91957
BPIFB1	0.948277	-1.08016
BPIFB4	0.976999	1.19896
BPIFB6	0.16748	1.55513
BPIFC	0.720127	1.64292
BPNT1	0.499064	1.05616
BPTF	0.33017	-1.04938
BPY2	0.115167	2.41886
BPY2B	0.590255	1.69385
BPY2C	0.101895	1.569
BRAF	0.618873	1.36537
BRAP	0.121903	-1.34217
BRAT1	0.161982	1.41737
BRCA1	0.919157	-1.26464
BRCA2	0.482354	1.78179
BRCC3	0.760627	1.07635
BRD1	0.297389	1.59996
BRD2	0.304589	-1.01947
BRD3	0.532621	1.51053
BRD4	0.883523	-1.07884
BRD7	0.391705	1.34505
BRD8	0.214326	-2.2918
BRD9	0.475889	1.34164
BRDT	0.729118	1.59497
BRE	0.434016	1.03502
BRF1	0.219866	1.88041
BRF2	0.418144	1.32836
BRI3	0.428088	1.38458
BRI3BP	0.662421	1.78293
BRICD5	0.592469	1.05285
BRINP2	0.384691	1.36606
BRINP3	0.705893	1.01566
BRIP1	0.360185	1.81569
BRIX1	0.303964	-1.13965
BRK1	0.889447	1.22651
BRMS1	0.984865	1.05517
BRMS1L	0.663211	1.01713
BROX	0.599389	1.60603
BRPF1	0.48241	1.30539
BRPF3	0.596549	1.16557
BRS3	0.189437	-1.03864
BRSK1	0.207315	2.47731
BRSK2	0.741783	1.30575
BRWD1	0.779538	-1.06806
BSCL2	0.068854	1.23001
BSDC1	0.12548	-1.15183
BSG	0.194367	1.88322
BSN	0.502433	1.12206
BSND	0.10128	1.00543
BSPH1	0.948598	1.3897
BSPRY	0.619467	1.13898
BST1	0.274728	1.90729
BSX	0.506033	1.32886
BTAF1	0.772335	1.07523
BTBD1	0.575103	1.56031
BTBD11	0.810089	1.11705
BTBD16	0.542362	1.25069
BTBD17	0.46811	1.6283
BTBD18	0.0959523	-1.79925
BTBD19	0.791476	1.58048
BTBD2	0.054685	1.47968
BTBD3	0.753122	1.31547
BTBD6	0.939802	1.24041
BTBD7	0.330644	2.04325
BTBD8	0.450794	1.09144
BTBD9	0.971668	1.00526
BTC	0.977167	-1.1546
BTD	0.233343	1.70686
BTF3	0.515705	1.23102
BTF3L4	0.518593	1.3873
BTG1	0.548611	-1.12131
BTG2	0.128813	1.38791
BTG3	0.428708	1.41946
BTK	0.197175	1.34278
BTLA	0.528277	1.92427
BTN1A1	0.948987	-1.2083
BTN2A2	0.920916	1.21777
BTN3A1	0.977098	1.08898
BTN3A3	0.752445	1.04908
BTNL10	1	-1
BTNL3	0.98768	1.24897
BTNL8	0.879696	1.24488
BTNL9	0.0971645	-1.00811
BTRC	0.100543	-1.09516
BUB1	0.3482	1.27088
BUB1B	0.282498	1.33467
BUD13	0.359496	1.14016
BUD31	0.275941	1.73675
BVES	0.939938	1.29
BYSL	0.0838663	1.43041
BZRAP1	0.253497	-1.04705
BZW1	0.151176	2.4561
BZW2	0.207966	-1.22195
C10orf105	0.111535	1.40837
C10orf107	0.0946396	1.49136
C10orf11	0.144563	-1.50756
C10orf112	0.601362	1.26586
C10orf113	0.135794	-1.05988
C10orf118	0.450593	1.14078
C10orf12	0.340004	-1.07683
C10orf120	0.372485	1.18162
C10orf126	1	-1
C10orf128	0.270618	-1.14201
C10orf129	0.171542	1.31871
C10orf131	0.492901	1.07562
C10orf137	0.926111	1.39705
C10orf2	0.39539	1.9222
C10orf25	0.357351	1.61527
C10orf32	0.503846	1.53287
C10orf35	0.273621	1.66129
C10orf53	0.174472	-1.11361
C10orf55	0.339958	2.22038
C10orf62	0.0688291	-1.17854
C10orf67	0.795046	-1.1597
C10orf68	0.217017	1.52492
C10orf71	0.751676	1.55634
C10orf76	0.607145	-1.13068
C10orf82	0.490798	2.12568
C10orf88	0.892418	-1.40372
C10orf90	0.094941	1.91883
C10orf91	0.17284	1.58785
C10orf99	0.28207	1.82539
C11orf1	0.422588	-1.15436
C11orf16	0.939561	-1.03846
C11orf24	0.751165	1.05761
C11orf30	0.143661	1.70245
C11orf31	0.522333	1.1662
C11orf40	0.267259	-1.08687
C11orf42	0.629582	-1.01877
C11orf44	0.261825	1.02424
C11orf45	0.584194	1.51109
C11orf48	0.301002	1.96185
C11orf49	0.252466	2.28311
C11orf52	1	-1
C11orf53	0.738237	1.94004
C11orf57	0.107652	1.80261
C11orf58	0.207612	1.15857
C11orf63	0.699841	1.29465
C11orf65	0.188857	-1.27245
C11orf68	0.432542	1.3314
C11orf70	0.34823	1.59726
C11orf71	0.174782	1.66851
C11orf73	0.747451	1.45985
C11orf74	0.177794	1.60165
C11orf80	0.192275	1.48802
C11orf82	0.171436	1.07613
C11orf84	0.341828	1.88679
C11orf85	0.209017	1.7905
C11orf86	0.453834	1.40789
C11orf87	0.578783	-1.1919
C11orf91	0.132279	1.28736
C11orf94	0.718887	1.43655
C12orf10	0.99255	1.01571
C12orf23	0.639349	1.70328
C12orf29	0.109717	1.01266
C12orf39	0.392577	1.41205
C12orf4	0.817429	1.70253
C12orf42	0.714616	1.45159
C12orf43	0.364903	1.42625
C12orf44	0.465608	1.39672
C12orf45	0.640685	1.58502
C12orf49	0.90772	1.08258
C12orf5	0.935802	1.08132
C12orf50	0.866723	1.48159
C12orf52	0.300173	1.54316
C12orf54	0.669028	1.07249
C12orf55	0.739323	1.16264
C12orf56	0.230535	1.14546
C12orf60	0.0722535	-1.23902
C12orf61	0.0916183	1.91558
C12orf65	0.13025	-1.06382
C12orf66	0.454228	1.36025
C12orf68	0.344365	2.06192
C12orf71	0.480388	1.15044
C12orf73	0.817655	1.38902
C12orf74	0.170785	1.616
C12orf76	0.470603	1.81369
C12orf77	0.483994	-1.53027
C12orf79	0.277994	1.15135
C12orf80	0.768569	1.10176
C13orf35	0.34556	1.30469
C13orf45	0.72556	1.1275
C14orf1	0.31479	1.76467
C14orf105	0.749517	-1.10188
C14orf119	0.85184	1.58016
C14orf132	0.697594	1.19088
C14orf132	1	-1
C14orf142	0.892024	-1.31206
C14orf159	0.738962	1.19757
C14orf164	1	-1
C14orf169	0.131678	1.54262
C14orf177	0.203194	-1.84064
C14orf182	0.522847	1.1464
C14orf183	0.523299	-1.44668
C14orf2	0.352488	1.83564
C14orf28	0.800349	1.1264
C14orf37	0.462355	1.47463
C14orf39	0.133563	1.64617
C14orf79	0.76445	1.15587
C14orf80	0.244792	1.447
C14orf93	0.263154	1.37113
C15orf26	0.907856	1.28817
C15orf27	0.246194	-1.03901
C15orf32	0.380286	1.13964
C15orf39	0.530326	1.12716
C15orf40	0.244794	2.10501
C15orf41	0.227994	-1.07571
C15orf48	0.607433	1.00053
C15orf52	0.172192	1.07082
C15orf53	0.939902	1.09789
C15orf54	0.371686	1.12688
C15orf56	0.418795	1.66881
C15orf57	0.973644	1.15788
C15orf59	0.249653	1.90266
C15orf60	0.227478	1.25588
C15orf61	0.0718437	1.30464
C15orf62	0.305604	-1.30946
C15orf65	0.562918	1.26811
C16orf11	0.553886	-1.17204
C16orf13	0.955758	1.19756
C16orf3	0.475821	1.08087
C16orf45	0.756698	-1.17177
C16orf46	0.805447	1.48549
C16orf47	1	-1
C16orf52	0.531823	-1.13967
C16orf54	0.709636	1.95617
C16orf58	0.0668998	1.04478
C16orf59	0.841073	1.41113
C16orf62	0.586572	1.495
C16orf70	0.582016	-1.19783
C16orf71	0.9451	1.17951
C16orf72	0.067896	1.20115
C16orf74	0.810986	-1.19662
C16orf78	0.559748	1.16609
C16orf80	0.536759	-1.03754
C16orf82	0.205642	1.45568
C16orf86	0.0531353	2.73869
C16orf89	0.993172	1.05488
C16orf90	0.273568	1.50128
C16orf91	0.331021	1.43065
C16orf92	0.991271	-1.10108
C16orf95	0.56818	-1.0092
C16orf96	0.65155	1.57034
C16orf97	0.267519	1.82697
C17orf100	0.111429	2.41451
C17orf102	0.602283	-1.05767
C17orf103	0.355996	1.66686
C17orf104	0.339765	1.72642
C17orf105	0.841274	-1.21529
C17orf107	0.573434	-1.1502
C17orf112	0.383181	-1.09851
C17orf47	0.290141	1.70782
C17orf49	1	-1
C17orf50	0.114318	2.05755
C17orf51	0.84773	1.52808
C17orf53	0.67437	1.03223
C17orf58	0.999416	-1.08336
C17orf62	0.197617	1.73649
C17orf64	0.772351	1.31778
C17orf66	0.524753	1.46928
C17orf67	0.85511	1.13019
C17orf70	0.600334	1.20229
C17orf72	0.694249	1.45754
C17orf75	0.718348	1.31559
C17orf77	0.581418	1.2111
C17orf78	0.283299	-1.44698
C17orf80	0.331404	1.49681
C17orf82	0.23804	2.60121
C17orf85	0.128254	-1.13098
C17orf89	0.231058	2.58809
C17orf96	0.0604125	1.52191
C17orf97	0.0760572	2.79869
C17orf98	0.368226	2.31643
C17orf99	0.863992	1.45353
C18orf21	0.581893	1.92477
C18orf25	0.375138	1.67109
C18orf32	0.124238	1.9252
C18orf42	0.557539	2.00044
C18orf54	0.93841	1.12659
C18orf56	0.897117	1.01708
C18orf63	0.79042	1.01416
C18orf64	0.96934	1.32231
C18orf8	0.850841	-1.09328
C19orf18	0.138948	1.63813
C19orf24	0.937525	1.32923
C19orf25	0.241225	1.49139
C19orf26	0.476184	1.02883
C19orf33	0.506441	1.15391
C19orf35	0.749957	1.52641
C19orf38	0.148313	1.66107
C19orf40	0.35955	1.55419
C19orf44	0.207573	1.23305
C19orf45	0.727022	1.45965
C19orf47	0.578767	1.107
C19orf53	0.197371	1.25266
C19orf54	0.969336	-1.04265
C19orf55	0.0512305	1.26431
C19orf57	0.393139	1.23145
C19orf67	0.540189	1.25102
C19orf68	0.161014	1.03956
C19orf69	0.406719	1.68358
C19orf70	0.20719	1.11806
C19orf71	0.120983	1.94939
C19orf73	0.264656	1.53146
C19orf77	0.163983	1.88675
C19orf81	0.373059	1.83442
C19orf82	0.649338	-1.17428
C19orf83	0.593287	1.57876
C1D	0.503662	1.24486
C1GALT1	0.787309	-1.03394
C1GALT1C1	0.525279	1.80358
C1orf100	0.727063	1.88167
C1orf101	0.641124	1.85124
C1orf106	0.483701	1.56581
C1orf110	0.291044	1.74609
C1orf111	0.298325	-1.24588
C1orf112	0.841283	1.18425
C1orf115	0.0817195	1.09859
C1orf116	0.490278	1.03868
C1orf123	0.649909	1.57761
C1orf127	0.827522	1.0218
C1orf131	0.772435	1.37394
C1orf137	1	-1
C1orf141	0.246801	1.14454
C1orf146	0.257477	1.01631
C1orf158	0.438462	2.24815
C1orf159	0.835456	1.33603
C1orf167	0.208351	-1.00079
C1orf168	0.688981	1.17633
C1orf172	0.382153	1.16978
C1orf173	0.802919	1.10455
C1orf174	0.953897	-1.38462
C1orf177	0.703582	1.49702
C1orf185	0.292604	-1.03991
C1orf186	0.242457	1.03817
C1orf189	0.630175	1.9641
C1orf192	0.852543	1.37302
C1orf194	0.838802	1.15014
C1orf195	1	-1
C1orf204	0.981219	-1.11807
C1orf21	0.509453	1.78964
C1orf210	0.386348	-1.05032
C1orf216	0.0627312	1.0175
C1orf226	0.844043	-1.26879
C1orf227	0.951793	1.17418
C1orf228	0.302443	1.827
C1orf233	0.445249	1.94915
C1orf234	0.466808	-1.16969
C1orf27	0.771491	1.19797
C1orf35	0.267755	1.40657
C1orf50	0.671195	1.75705
C1orf51	0.453107	1.28087
C1orf52	0.890493	-1.11327
C1orf54	0.507202	-1.07977
C1orf61	0.548601	1.23818
C1orf63	0.739037	-1.10811
C1orf64	0.969487	1.22786
C1orf65	0.0597236	1.68037
C1orf68	0.585392	1.3412
C1orf74	0.623598	1.19378
C1orf85	0.679196	1.56168
C1orf86	0.257363	1.26778
C1orf87	0.272639	-1.2952
C1orf94	0.271932	2.28298
C1orf95	0.522448	1.93044
C1QBP	0.24087	1.46808
C1QL1	0.0942371	1.64529
C1QL2	0.856066	-1.07296
C1QL3	0.495537	1.23903
C1QL4	0.427212	1.99709
C1QTNF2	0.089036	1.58435
C1QTNF3	0.451699	1.19513
C1QTNF4	0.241695	1.71496
C1QTNF5	0.148352	-1.4865
C1QTNF6	0.398615	1.87924
C1QTNF7	0.275512	1.4417
C1QTNF8	0.405218	1.35192
C1QTNF9	0.930619	-1.09712
C1QTNF9B	0.535045	-1.05656
C1QTNF9B-AS1	0.342087	1.68905
C1R	1	-1
C20orf112	0.243915	-1.02445
C20orf141	0.272517	-1.26085
C20orf144	0.215058	1.39084
C20orf166	0.368848	1.74093
C20orf173	0.164827	2.37107
C20orf194	0.652969	1.00335
C20orf195	0.853344	1.09395
C20orf196	0.525522	1.80587
C20orf197	0.322401	1.26615
C20orf201	0.134213	1.46007
C20orf202	0.405645	1.12836
C20orf203	0.823646	-1.11584
C20orf26	0.16885	1.67991
C20orf27	0.224802	-1.01712
C20orf78	0.464077	1.15705
C20orf85	0.126571	1.35465
C20orf96	0.818448	1.38435
C21orf140	1	-1
C21orf2	0.172693	2.32832
C21orf58	0.102034	-1.05521
C21orf59	0.287219	1.08528
C21orf62	0.894554	-1.10315
C21orf91	0.0945893	1.80407
C22orf15	0.845778	1.01895
C22orf23	0.63432	-1.39063
C22orf24	0.213476	2.00933
C22orf26	0.0917883	3.19918
C22orf29	0.86488	1.31624
C22orf31	0.532944	1.20477
C22orf39	0.534805	-1.31648
C22orf42	0.0981325	1.12627
C22orf43	0.425025	1.83391
C2CD2	0.57292	1.64095
C2CD2L	0.736303	1.48057
C2CD3	0.142298	1.42335
C2CD4A	0.212386	2.18331
C2CD4B	0.232674	1.24137
C2CD4C	0.625159	-1.09807
C2CD5	0.287936	-1.04756
C2orf15	0.542342	1.3618
C2orf16	0.57012	-1.16528
C2orf27A	0.439457	1.28958
C2orf27B	0.741619	1.05383
C2orf40	0.574566	1.40431
C2orf42	0.0711272	1.0952
C2orf43	0.957728	1.05167
C2orf44	0.330883	-1.13753
C2orf47	0.457455	1.52526
C2orf48	0.149524	1.06999
C2orf49	0.699465	1.25139
C2orf50	0.951941	1.13693
C2orf54	0.961945	1.09903
C2orf57	0.492511	-1.36254
C2orf61	0.959212	-1.19919
C2orf62	0.471596	1.48662
C2orf66	0.580938	-1.29753
C2orf68	0.340934	-1.19983
C2orf69	0.0971047	1.72571
C2orf71	0.161922	2.15138
C2orf73	0.291361	2.29557
C2orf74	0.114185	1.33702
C2orf76	0.956301	-1.06837
C2orf81	0.966012	-1.20312
C2orf82	0.265212	1.2126
C2orf83	0.740354	1.77889
C2orf91	0.82656	1.27629
C3AR1	0.589481	1.33802
C3orf14	0.794985	1.13354
C3orf17	0.377748	1.19623
C3orf20	0.508852	1.04962
C3orf22	0.61221	1.01044
C3orf30	0.266615	1.33092
C3orf33	0.265053	1.66619
C3orf35	0.845399	1.02293
C3orf36	0.29903	-1.45842
C3orf43	0.435323	-1.01768
C3orf52	0.82975	1.55722
C3orf55	0.203795	1.10186
C3orf62	0.747806	1.48187
C3orf67	0.0551804	2.34353
C3orf70	0.127216	2.41328
C3orf72	0.883061	1.18594
C3orf79	0.640152	1.29293
C3orf80	0.0662477	1.15656
C3orf83	0.976632	1.22285
C3orf84	0.694619	1.2396
C4BPB	0.287285	-1.22597
C4orf17	0.58491	1.04122
C4orf21	0.739417	-1.08959
C4orf22	0.484372	1.24993
C4orf26	0.10613	3.0222
C4orf27	0.225956	1.00209
C4orf29	0.490611	1.47443
C4orf3	0.626996	-1.26541
C4orf36	0.0709518	1.57731
C4orf45	0.0621699	1.00218
C4orf46	0.843894	1.07742
C4orf47	0.803723	-1.27865
C4orf48	0.139366	1.1718
C4orf50	0.158012	1.82053
C4orf51	0.606476	1.5136
C4orf6	0.993418	1.05292
C5	0.316817	1.0046
C5AR1	0.535257	1.16391
C5AR2	0.103693	1.81015
C5orf15	0.533252	1.38554
C5orf17	0.659643	1.38454
C5orf20	0.389146	-1.11552
C5orf22	0.300318	1.03473
C5orf24	0.0550759	-1.351
C5orf28	0.190136	1.22758
C5orf30	0.445553	1.56693
C5orf34	0.408793	1.26319
C5orf38	0.122175	2.21575
C5orf42	0.711088	1.58893
C5orf45	0.0990962	1.28704
C5orf46	0.526	-1.15
C5orf47	0.676832	1.90395
C5orf48	0.578787	1.49355
C5orf49	0.695431	1.14097
C5orf50	1	-1
C5orf51	0.261072	1.51358
C5orf52	0.924326	1.10017
C5orf54	0.586969	-1.1593
C5orf55	0.874599	1.3346
C5orf60	0.336497	-1.52816
C5orf63	0.655531	-1.20044
C6orf1	0.168735	1.70355
C6orf10	0.134026	1.76048
C6orf118	0.0749435	1.21183
C6orf120	0.145208	2.43377
C6orf132	0.788063	1.29223
C6orf141	0.92853	1.37046
C6orf15	0.235899	1.24613
C6orf163	0.370927	-1.14362
C6orf165	0.947438	1.20666
C6orf183	1	-1
C6orf195	0.675192	1.52595
C6orf201	0.213936	2.22738
C6orf203	0.741967	1.10027
C6orf211	0.644074	1.21715
C6orf226	0.210665	1.76003
C6orf47	0.854005	1.41109
C6orf48	0.33829	1.05818
C6orf57	0.430736	-1.1362
C6orf62	0.640996	-1.18883
C6orf7	0.712211	1.84927
C6orf89	0.0537033	1.585
C6orf99	0.543106	1.71047
C7orf10	0.92465	1.06883
C7orf25	0.174836	-1.33836
C7orf26	0.0724925	1.28123
C7orf31	0.410275	2.35072
C7orf33	0.832992	1.50607
C7orf34	0.389137	1.21217
C7orf49	0.47418	1.34651
C7orf55	0.0554185	1.96507
C7orf55-LUC7L2	0.982194	-1.08298
C7orf57	0.93617	1.25401
C7orf61	0.210869	1.16
C7orf63	0.161461	-1.24096
C7orf65	0.755822	1.13913
C7orf69	0.594012	1.0093
C7orf71	0.470489	1.14462
C7orf72	0.109388	1.8679
C7orf73	0.303522	1.81229
C7orf76	0.0546101	-1.19659
C8A	0.757567	-1.16629
C8B	0.77429	-1.23214
C8orf22	0.389317	-1.09637
C8orf31	0.861809	-1.04748
C8orf33	0.876701	1.37318
C8orf34	0.24078	2.09486
C8orf37	0.771541	-1.02957
C8orf44	0.592607	1.39576
C8orf44-SGK3	0.612288	1.09957
C8orf46	0.826917	1.78262
C8orf48	0.0944846	2.11323
C8orf58	0.611129	1.16734
C8orf74	0.241173	1.37649
C8orf76	0.616235	1.05861
C8orf82	0.175713	2.81259
C8orf86	0.307632	1.34309
C8orf87	0.701148	1.84873
C9orf106	0.257196	1.71583
C9orf116	0.330669	2.34355
C9orf117	0.532676	1.43794
C9orf129	0.904161	-1.0805
C9orf131	0.930551	-1.01395
C9orf135	0.841184	1.12524
C9orf139	0.198564	1.46356
C9orf142	0.408025	2.21696
C9orf152	0.429931	-1.05486
C9orf153	0.815591	-1.22284
C9orf156	0.807141	1.35994
C9orf16	0.0670696	1.17987
C9orf163	0.18577	2.54308
C9orf169	0.486436	1.54119
C9orf170	0.582449	1.74674
C9orf171	0.816555	-1.18322
C9orf24	0.53546	1.41824
C9orf37	0.30467	2.1188
C9orf40	0.0632242	3.40838
C9orf41	0.158433	2.23423
C9orf43	0.758634	1.4346
C9orf47	0.721597	1.1544
C9orf50	0.379923	1.17696
C9orf57	0.165342	1.23367
C9orf62	0.600282	1.0995
C9orf64	0.125052	1.42355
C9orf66	0.318922	1.36211
C9orf69	0.180296	2.2034
C9orf78	0.467668	1.13852
C9orf84	0.419953	-1.04074
C9orf85	0.501838	-1.15753
C9orf89	0.0833535	1.67937
C9orf9	0.232427	1.91191
C9orf91	0.567062	1.54374
C9orf92	0.891863	1.16147
C9orf96	0.149249	1.64994
CA1	0.0669172	1.21362
CA10	0.483702	1.41614
CA12	0.907537	1.74673
CA13	0.547558	1.33555
CA14	0.770178	1.594
CA15P3	1	-1
CA2	0.459835	1.76906
CA3	0.539401	1.5941
CA4	0.211229	-1.007
CA5A	0.169901	-1.17694
CA5B	0.291659	1.59404
CA6	0.871908	1.47281
CA7	0.60481	1.93238
CA8	0.380243	-1.00786
CA9	0.126217	1.96014
CAAP1	0.552557	1.87405
CAB39	0.152108	1.11483
CAB39L	0.489352	1.33183
CABIN1	0.36933	1.06574
CABLES1	0.129123	2.43868
CABLES2	0.0602069	2.03212
CABP1	0.3365	1.15781
CABP2	0.419193	2.3258
CABP4	0.0875152	2.04783
CABP5	0.211056	1.73763
CABP7	0.322324	1.19063
CABS1	0.392602	1.49948
CABYR	0.600096	1.30713
CACFD1	0.473008	-1.47622
CACHD1	0.670283	1.08694
CACNA1A	0.569422	1.36425
CACNA1B	0.637364	1.22509
CACNA1C	0.886574	1.16972
CACNA1D	0.701069	1.55015
CACNA1E	0.875792	1.7634
CACNA1F	0.894729	1.30213
CACNA1G	0.62659	-1.09737
CACNA1H	0.604108	1.38182
CACNA1I	0.33188	1.10637
CACNA1S	0.640473	1.01844
CACNA2D1	0.693028	1.19144
CACNA2D2	0.174889	1.54797
CACNA2D3	0.374648	-1.1543
CACNA2D4	0.345751	1.68965
CACNB1	0.454417	1.74083
CACNB2	0.854545	1.28654
CACNB3	0.125289	2.05175
CACNB4	0.706913	1.82221
CACNG1	0.27286	1.43046
CACNG2	0.972947	1.10694
CACNG3	0.2577	1.21352
CACNG4	0.575233	1.30654
CACNG5	0.796737	1.5179
CACNG6	0.174924	2.08981
CACNG7	0.372093	-1.14781
CACNG8	0.41958	1.6383
CACUL1	0.435027	1.25617
CACYBP	0.104743	-1.08227
CAD	0.402899	1.2884
CADM1	0.426443	1.25164
CADM2	0.325518	1.77012
CADM3	0.847784	1.21739
CADPS	0.641704	1.55784
CADPS2	0.663203	1.85655
CAGE1	0.610701	1.53553
CALB1	0.993281	1.07103
CALB2	0.725562	1.31402
CALCA	0.682987	-1.12802
CALCB	0.647061	1.54979
CALCOCO1	0.240117	-1.2292
CALCOCO2	0.327805	1.19969
CALCR	0.0818516	1.43481
CALCRL	0.755688	-1.02945
CALHM1	0.549282	-1.187
CALHM2	0.295794	1.97181
CALHM3	0.87665	-1.00689
CALM1	0.962923	1.21964
CALM2	0.991787	1.27448
CALM3	0.590152	1.36476
CALML3	0.627218	1.04495
CALML4	0.0830954	-2.12564
CALML5	0.77513	-1.22764
CALML6	0.378005	-1.13833
CALN1	0.66274	1.39823
CALU	0.194039	1.22256
CALY	0.0664841	1.98483
CAMK1D	0.951026	1.44455
CAMK1G	0.800248	1.23977
CAMK2A	0.386768	1.35783
CAMK2B	0.418913	-1.15302
[truncated: 14,650 more rows]
