# Supplementary material for: Pre-therapy liver transcriptome landscape in Indian and French patients with severe alcoholic hepatitis and steroid responsiveness
Source: Sci Rep. 2017 Jul 28;7:6816. doi: 10.1038/s41598-017-07161-4 (PMC5533759; doi:10.1038/s41598-017-07161-4)
Supplement: Supplementary file 6 — Supplementary Table S5 [file 41598_2017_7161_MOESM6_ESM.xls]

## Sheet: S5A
TableS5A. List of genes that were differentially regulated between livers from non-responders and livers from responders, in the series of French patients with severe alcoholic hepatitis
Results were obtained using expression microarrays. Genes were considered as regulated when fold-change was 1.5 and P value ≤ 0.05. The light red color indicates overexpressed genes in NR; the green color indicates under-expressed genes in NR.
Gene Symbol	Regulation	Fold-Change	P-Value	Gene Coordinates (hg19)	Gene Name	Aliases and Synonyms	Representative Transcript ID	Entrez Gene ID	EnsEMBL ID	Intensity Sensitive	Intensity Resistant
MUC13	up	4.54	0.0492	chr3(-):124624289-124653595	mucin 13, cell surface associated	DRCC1	NM_033049	56667	ENSG00000173702	6.52	8.7
HBB	up	3.74	0.0311	chr11(-):5246695-5248302	hemoglobin, beta	beta-globin // CD113t-C // HBD	BC007075	3043	ENSG00000244734	8.28	10.18
ACSL4	up	3.73	0.0396	chrX(-):108884565-108976623	acyl-CoA synthetase long-chain family member 4	FACL4 // MRX63 // MRX68 // ACS4 // LACS4	AF030555	2182	ENSG00000068366	7.24	9.14
HBA1	up	3.53	0.0491	chr16(+):226650-227520	hemoglobin, alpha 1	HBA-T3	NM_000558	3039	ENSG00000206172	9.54	11.36
TMEM45B	up	3.51	0.00434	chr11(+):129685740-129729898	transmembrane protein 45B	BC016153 // FLJ40787	AK098106	120224	ENSG00000151715	8.11	9.92
HBD	up	3.25	0.0243	chr11(-):5254059-5255858	hemoglobin, delta	---	NM_000519	3045	ENSG00000223609	7.9	9.6
CH25H	up	3.2	0.0485	chr10(-):90965688-90967076	cholesterol 25-hydroxylase	---	NM_003956	9023	ENSG00000138135	6.44	8.12
RAB3B	up	3.18	0.0284	chr1(-):52373628-52456436	RAB3B, member RAS oncogene family	---	NM_002867	5865	ENSG00000169213	6.3	7.97
FAM163B	up	2.91	0.0078	chr9(-):136443537-136445368	family with sequence similarity 163, member B	C9orf166	NM_001080515	642968	ENSG00000196990	6.67	8.21
LGALS3	up	2.84	0.0215	chr14(+):55595872-55612147	lectin, galactoside-binding, soluble, 3	LGALS2 // GALIG // MAC-2	HV708947	3958	ENSG00000131981	8.58	10.08
F3	up	2.68	0.0146	chr1(-):94994732-95007413	coagulation factor III (thromboplastin, tissue factor)	CD142	NM_001993	2152	ENSG00000117525	6.7	8.12
LYZ	up	2.4	0.0262	chr12(+):69742129-69748013	lysozyme	---	AK130149	4069	ENSG00000090382	10.66	11.92
PLCXD3	up	2.34	0.0106	chr5(-):41307048-41510732	phosphatidylinositol-specific phospholipase C, X domain containing 3	---	NM_001005473	345557	ENSG00000182836	5.45	6.68
IER3	up	2.25	0.012	chr6(-):30710977-30712328	immediate early response 3	DIF-2 // IEX-1 // IEX-1L // PRG1	NM_003897	8870	ENSG00000137331	6.84	8
C7	up	2.23	0.0174	chr5(+):40909520-40983039	complement component 7	---	NM_000587	730	ENSG00000112936	10.65	11.81
RBP1	up	2.15	0.0298	chr3(-):139236276-139258671	retinol binding protein 1, cellular	CRABP-I // CRBP // CRBP1 // CRBPI // RBPC	NM_002899	5947	ENSG00000114115	8.5	9.61
C10orf10	up	2.12	0.0473	chr10(-):45471577-45474330	chromosome 10 open reading frame 10	DEPP // FIG // Fseg	AB022718	11067	ENSG00000165507	8.57	9.66
TNFRSF11B	up	2.11	0.00546	chr8(-):119935796-119964439	tumor necrosis factor receptor superfamily, member 11b	OPG // OCIF // TR1	NM_002546	4982	ENSG00000164761	7	8.08
SMOC2	up	2.11	0.0274	chr6(+):168841829-169068674	SPARC related modular calcium binding 2	SMAP2	NM_022138	64094	ENSG00000112562	6.8	7.88
C15orf48	up	2.03	0.0103	chr15(+):45722727-45725647	chromosome 15 open reading frame 48	NMES1	NM_197955	84419	ENSG00000166920	5.67	6.69
CXCL12	up	2	0.0157	chr10(-):44793032-44880548	chemokine (C-X-C motif) ligand 12	SDF1 // SDF1A // SDF1B // PBSF // SCYB12 // SDF-1a // SDF-1b // TLSF-a // TLSF-b // TPAR1	DQ345520	6387	ENSG00000107562	10.11	11.12
ID3	up	2	0.0185	chr1(-):23884409-23886322	inhibitor of DNA binding 3, dominant negative helix-loop-helix protein	bHLHb25 // HEIR-1	JB837395	3399	ENSG00000117318	7.75	8.75
SCARNA3	up	1.96	0.0376	chr1(-):175937533-175937676	small Cajal body-specific RNA 3	HBI-100	NR_002998	677679	ENSG00000252906	8.42	9.39
RGS7BP	up	1.92	0.0417	chr5(+):63801774-63908126	regulator of G-protein signaling 7 binding protein	R7BP	NM_001029875	401190	ENSG00000186479	6.67	7.61
HBG2	up	1.91	0.0143	chr11(-):5274421-5276041	hemoglobin, gamma G	HBG-T1	BC029387	3048	ENSG00000196565	7.22	8.15
---	up	1.91	0.0154	chr3(+):140290548-140294071	---	---	AK056386	---	---	6.75	7.69
MMP9	up	1.91	0.00032	chr20(+):44637547-44645199	matrix metallopeptidase 9 (gelatinase B, 92kDa gelatinase, 92kDa type IV collagenase)	CLG4B	NM_004994	4318	ENSG00000100985	7.43	8.37
COL4A3	up	1.86	0.022	chr2(+):228029281-228198458	collagen, type IV, alpha 3 (Goodpasture antigen)	---	BC156138	1285	ENSG00000169031	5.79	6.68
FBLN5	up	1.84	0.012	chr14(-):92335755-92414046	fibulin 5	ARMD3 // DANCE // EVEC // UP50	NM_006329	10516	ENSG00000140092	9.26	10.14
HSPB8	up	1.83	0.0112	chr12(+):119616594-119632551	heat shock 22kDa protein 8	E2IG1 // H11 // HSP22 // HspB8	AF191017	26353	---	7.31	8.19
ADAMTS1	up	1.83	0.0312	chr21(-):28208608-28217728	ADAM metallopeptidase with thrombospondin type 1 motif, 1	C3-C5 // KIAA1346 // METH1	NM_006988	9510	ENSG00000154734	6.87	7.74
---	up	1.81	0.0464	chr15(+):24532702-24544974	---	---	TCONS_00023865	---	---	5.93	6.79
TCF21	up	1.8	0.0198	chr6(+):134210259-134216675	transcription factor 21	bHLHa23 // POD1	NM_198392	6943	ENSG00000118526	7.35	8.2
S100A9	up	1.78	0.0493	chr1(+):153330329-153333503	S100 calcium binding protein A9	CAGB // CFAG // 60B8AG // CGLB // LIAG // MAC387 // MIF // MRP14 // NIF // P14	NM_002965	6280	ENSG00000163220	7.54	8.37
WISP2	up	1.78	0.0291	chr20(+):43343524-43357150	WNT1 inducible signaling pathway protein 2	CCN5 // CT58 // CTGF-L	BC058074	8839	ENSG00000064205	6.92	7.75
LGALS4	up	1.78	0.0153	chr19(-):39292312-39303740	lectin, galactoside-binding, soluble, 4	GAL4	NM_006149	3960	ENSG00000171747	9.18	10.01
OLFML3	up	1.77	0.0439	chr1(+):114522013-114524876	olfactomedin-like 3	HNOEL-iso // OLF44	NM_020190	56944	ENSG00000116774	7.75	8.57
HAND2	up	1.77	0.0208	chr4(-):174447652-174451380	heart and neural crest derivatives expressed 2	bHLHa26 // dHand // Hed // Thing2	NM_021973	9464	ENSG00000164107	7.35	8.18
CLSTN2	up	1.77	0.00806	chr3(+):139654027-140286919	calsyntenin 2	CDHR13 // CS2 // CSTN2 // FLJ39113	NM_022131	64084	ENSG00000158258	6.63	7.45
RNASE1	up	1.74	0.0111	chr14(-):21269515-21271036	ribonuclease, RNase A family, 1 (pancreatic)	RNS1	NM_198235	6035	ENSG00000129538	9.2	10
---	up	1.74	0.0149	chr2(-):232320511-232320647	---	---	NR_002921	---	---	11.01	11.82
NR2F1-AS1	up	1.68	0.0347	chr5(-):92745062-92917026	NR2F1 antisense RNA 1	FLJ42709	NR_109824	441094	ENSG00000237187	6.7	7.45
QSOX1	up	1.67	0.0263	chr1(+):180123968-180167169	quiescin Q6 sulfhydryl oxidase 1	QSCN6	NM_002826	5768	ENSG00000116260	8.16	8.9
C1QTNF1	up	1.65	0.0261	chr17(+):77019016-77045869	C1q and tumor necrosis factor related protein 1	CTRP1 // FLJ90694 // GIP // ZSIG37	NM_153372	114897	ENSG00000173918	8.3	9.03
SIAH3	up	1.65	0.00604	chr13(-):46354418-46425846	siah E3 ubiquitin protein ligase family member 3	FLJ39203	NM_198849	283514	ENSG00000215475	6.79	7.52
---	up	1.64	0.0447	chr5(-):70264310-70320941	---	---	NM_022892	---	---	8.39	9.1
---	up	1.64	0.00404	chr4(+):3546453-3550523	---	---	TCONS_00007460	---	---	6.46	7.18
GTSF1	up	1.63	0.0441	chr12(-):54849738-54867389	gametocyte specific factor 1	FAM112B // FLJ32942	NM_144594	121355	ENSG00000170627	5.58	6.28
HBE1	up	1.62	0.0412	chr11(-):5289580-5291373	hemoglobin, epsilon 1	HBE	NM_005330	3046	ENSG00000213931	6.44	7.14
SEMA3B	up	1.62	0.0469	chr3(+):50304987-50314977	sema domain, immunoglobulin domain (Ig), short basic domain, secreted, (semaphorin) 3B	SEMAA // LUCA-1 // SemA // sema5 // semaV	NM_004636	7869	ENSG00000012171	6.93	7.62
DUSP5	up	1.59	0.0184	chr10(+):112257625-112271295	dual specificity phosphatase 5	HVH3	NM_004419	1847	ENSG00000138166	6.72	7.39
PTGS2	up	1.59	0.0169	chr1(-):186640945-186649559	prostaglandin-endoperoxide synthase 2 (prostaglandin G/H synthase and cyclooxygenase)	COX2	NM_000963	5743	ENSG00000073756	6.06	6.73
FOXQ1	up	1.58	0.0264	chr6(+):1312675-1314992	forkhead box Q1	HFH1	NM_033260	94234	ENSG00000164379	7.08	7.74
HIST1H4H	up	1.56	0.0147	chr6(-):26281283-26285766	histone cluster 1, H4h	H4FH // H4/h	BC010926	8365	ENSG00000158406	6.94	7.57
MXRA7	up	1.54	0.0124	chr17(-):74671809-74707087	matrix-remodelling associated 7	FLJ46603 // PS1TP1 // TMAP1	NM_001008528	439921	ENSG00000182534	8.18	8.81
ZFP3	up	1.54	0.00376	chr17(+):4981754-4999671	ZFP3 zinc finger protein	FLJ30726 // ZNF752	AK055288	124961	ENSG00000180787	5.95	6.58
OTUD1	up	1.54	0.0173	chr10(+):23728198-23731308	OTU deubiquitinase 1	OTDC1 // DUBA7	NM_001145373	220213	ENSG00000165312	7.56	8.19
CLDN11	up	1.54	0.0303	chr3(+):170136653-170578169	claudin 11	OTM // OSP	AK294108	5010	ENSG00000013297	7.86	8.48
PPDPF	up	1.54	0.021	chr20(+):62152133-62154185	pancreatic progenitor cell differentiation and proliferation factor	C20orf149 // dJ697K14.9 // exdpf	AK311318	79144	ENSG00000125534	8.68	9.3
---	up	1.53	0.0402	chr15(+):74346640-74348558	---	---	TCONS_00023980	---	---	5.76	6.37
---	up	1.53	0.0372	chr6(+):29759100-29765582	---	---	NM_001207043	---	---	8.71	9.32
LILRB5	up	1.52	0.0472	chr19(-):54754269-54761167	leukocyte immunoglobulin-like receptor, subfamily B (with TM and ITIM domains), member 5	CD85c // LIR-8 // LIR8	NM_006840	10990	ENSG00000105609	6.96	7.57
RGL1	up	1.51	0.0352	chr1(+):183605182-183897685	ral guanine nucleotide dissociation stimulator-like 1	RGL	NM_015149	23179	ENSG00000143344	7.81	8.4
MRAS	up	1.5	0.0403	chr3(+):138066490-138124376	muscle RAS oncogene homolog	M-RAs // R-RAS3 // RRAS3	NM_012219	22808	ENSG00000158186	7.09	7.68
RAB3D	up	1.5	0.0243	chr19(-):11432723-11450344	RAB3D, member RAS oncogene family	GOV // D2-2 // RAB16 // RAD3D	NM_004283	9545	ENSG00000105514	7.6	8.18
SULT1E1	down	3.9	0.0201	chr4(-):70706931-70725870	sulfotransferase family 1E, estrogen-preferring, member 1	STE // EST	NM_005420	6783	ENSG00000109193	8.06	6.1
RRM2	down	3.35	0.045	chr2(+):10261022-10271546	ribonucleotide reductase M2	---	NM_001165931	6241	ENSG00000171848	7.96	6.22
---	down	3.21	0.0254	chrX(+):37748183-37758208	---	---	TCONS_00017416	---	---	7.86	6.18
FOLH1B	down	2.89	0.0189	chr11(+):89392465-89431885	folate hydrolase 1B	FOLH2 // FOLHP // GCPIII // PSMAL	NM_153696	219595	ENSG00000134612	7.7	6.17
TRIM55	down	2.66	0.00296	chr8(+):67039130-67087720	tripartite motif containing 55	RNF29 // MURF-2	AX746908	84675	ENSG00000147573	7.8	6.39
SULT1B1	down	2.66	0.0282	chr4(-):70592688-70626433	sulfotransferase family, cytosolic, 1B, member 1	ST1B2	NM_014465	27284	ENSG00000173597	8.72	7.31
FAM111B	down	2.63	0.0398	chr11(+):58874655-58894886	family with sequence similarity 111, member B	CANP	NM_198947	374393	ENSG00000189057	7.47	6.08
CYP4A22	down	2.35	0.00288	chr1(+):47603097-47614526	cytochrome P450, family 4, subfamily A, polypeptide 22	---	NM_001010969	284541	ENSG00000162365	9.55	8.32
TYMS	down	2.19	0.0272	chr18(+):657604-673499	thymidylate synthetase	TS // HsT422 // TMS // Tsase	NM_001071	7298	ENSG00000176890	8.26	7.13
SLCO1B3 // SLCO1B7	down	2.15	0.000443	chr12(+):20963634-21243179	solute carrier organic anion transporter family, member 1B3 // solute carrier organic anion transporter family, member 1B7 (non-functional)	SLC21A8 // LST3 // OATP1B3 // OATP8 // SLC21A21	AY442326	28234 // 338821	ENSG00000111700 // ENSG00000205754	9.06	7.95
FITM1	down	2.11	0.0098	chr14(+):24600675-24602058	fat storage-inducing transmembrane protein 1	FIT1	NM_203402	161247	ENSG00000139914	7.78	6.7
CENPU	down	2.11	0.0407	chr4(-):185615215-185667209	centromere protein U	MLF1IP // CENP-50 // CENP-U // KLIP1 // PBIP1	AF516710	79682	ENSG00000151725	6.71	5.63
XRCC2	down	2.08	0.00616	chr7(-):152341864-152373250	X-ray repair complementing defective repair in Chinese hamster cells 2	---	NM_005431	7516	ENSG00000196584	6.37	5.32
FOLH1	down	2.07	0.0487	chr11(-):49168183-49230222	folate hydrolase (prostate-specific membrane antigen) 1	FOLH // GCP2 // GCPII // NAALAD1 // NAALAdase // PSM // PSMA	NM_001193473	2346	ENSG00000086205	7.53	6.48
CYP4A11	down	2.06	0.0011	chr1(-):47394846-47407156	cytochrome P450, family 4, subfamily A, polypeptide 11	CYP4A2 // CYP4AII	NM_000778	1579	ENSG00000187048	11.05	10.01
OSGIN1	down	2.05	0.0359	chr16(+):83982672-83999937	oxidative stress induced growth inhibitor 1	BDGI // OKL38	AY258067	29948	ENSG00000140961	9.03	7.99
PGLYRP2	down	2.05	0.0439	chr19(-):15579459-15590663	peptidoglycan recognition protein 2	PGLYRPL // PGRP-L // PGRPL // tagL // tagL-alpha // tagl-beta // TAGL-like	AK292292	114770	ENSG00000161031	8.86	7.82
MCM4	down	2.03	0.0052	chr8(+):48872763-48890720	minichromosome maintenance complex component 4	CDC21 // CDC54 // hCdc21 // MGC33310 // P1-Cdc21	NM_182746	4173	ENSG00000104738	7.9	6.88
PSAT1	down	2.02	0.0435	chr9(+):80907288-80945007	phosphoserine aminotransferase 1	PSA	AK025460	29968	ENSG00000135069	8.78	7.76
---	down	2.01	0.0102	chr6(+):143703394-143704591	---	---	TCONS_00011978	---	---	6.06	5.05
---	down	1.99	0.0458	chr2(-):105028610-105030490	---	---	BC014368	---	---	6.68	5.68
PCK1	down	1.98	0.0132	chr20(+):56136137-56141512	phosphoenolpyruvate carboxykinase 1 (soluble)	PEPCK-C	NM_002591	5105	ENSG00000124253	11.2	10.21
---	down	1.97	0.0451	chr3(+):108855561-108868949	---	---	NR_033977	---	---	6.69	5.71
DTL	down	1.97	0.0183	chr1(+):212208895-212278348	denticleless E3 ubiquitin protein ligase homolog (Drosophila)	DCAF2 // L2DTL // RAMP	NM_016448	51514	ENSG00000143476	7.04	6.06
---	down	1.95	0.0483	chr1(-):119860048-119860947	---	---	TCONS_00002455	---	---	7.67	6.71
CLGN	down	1.95	0.0423	chr4(-):141309605-141348815	calmegin	---	NM_004362	1047	ENSG00000153132	6.63	5.66
---	down	1.94	0.0389	chr7(-):80000833-80003755	---	---	NR_110075	---	---	7.58	6.63
PHGDH	down	1.91	0.000982	chr1(+):120254419-120286849	phosphoglycerate dehydrogenase	PDG // PGDH // SERA	NM_006623	26227	ENSG00000092621	7.96	7.03
FANCA	down	1.89	0.0391	chr16(-):89803959-89883065	Fanconi anemia, complementation group A	FACA // FANCH // FA-H // FAA // FAH	NM_001286167	2175	ENSG00000187741	6.72	5.81
---	down	1.86	0.0144	chr5(+):173128538-173135199	---	---	TCONS_00010181	---	---	7.27	6.37
SULT1A1	down	1.85	0.0329	chr16(-):28616530-28634907	sulfotransferase family, cytosolic, 1A, phenol-preferring, member 1	STP // STP1 // P-PST	NM_177536	6817	ENSG00000196502	10.37	9.48
ZNF367	down	1.85	0.027	chr9(-):99148227-99180669	zinc finger protein 367	FLJ33970	NM_153695	195828	ENSG00000165244	7.49	6.6
GINS2	down	1.84	0.0343	chr16(-):85711280-85722588	GINS complex subunit 2 (Psf2 homolog)	Pfs2 // PSF2	NM_016095	51659	ENSG00000131153	7.35	6.47
HIST1H1A	down	1.83	0.0452	chr6(-):26017067-26017970	histone cluster 1, H1a	H1F1 // H1.1 // H1a	AB590705	3024	ENSG00000124610	8.82	7.95
---	down	1.83	0.0303	chr21(-):23381477-23470778	---	---	NR_109959	---	---	7.12	6.25
HELLS	down	1.82	0.0129	chr10(+):96305524-96370191	helicase, lymphoid-specific	LSH // Nbla10143 // PASG // SMARCA6	NM_018063	3070	ENSG00000119969	6.93	6.07
DHFR	down	1.82	0.0159	chr5(-):79922045-79950800	dihydrofolate reductase	---	NR_110936	1719	ENSG00000228716	9.18	8.31
RABEPK	down	1.81	0.0152	chr9(+):127962357-127996437	Rab9 effector protein with kelch motifs	bA65N13.1 // RAB9P40	AK290768	10244	ENSG00000136933	8.09	7.24
FOXP2	down	1.8	0.00996	chr7(+):113726365-114333831	forkhead box P2	SPCH1 // TNRC10 // CAGH44	NR_033766	93986	ENSG00000128573	7.71	6.86
---	down	1.78	0.0467	chr2(-):243171772-243173899	---	---	AK021903	---	---	7.13	6.3
PIK3C2G	down	1.76	0.0241	chr12(+):18414474-18801356	phosphatidylinositol-4-phosphate 3-kinase, catalytic subunit type 2 gamma	---	NM_004570	5288	ENSG00000139144	8.77	7.96
DNAJC12	down	1.76	0.0137	chr10(-):69556423-69597937	DnaJ (Hsp40) homolog, subfamily C, member 12	JDP1	NM_021800	56521	ENSG00000108176	7.41	6.59
HMGCS2	down	1.76	0.00598	chr1(-):120290620-120311555	3-hydroxy-3-methylglutaryl-CoA synthase 2 (mitochondrial)	---	NM_005518	3158	ENSG00000134240	11.72	10.9
SHBG	down	1.75	0.0227	chr17(+):7517382-7536700	sex hormone-binding globulin	ABP // MGC126834 // MGC138391 // TEBG	NM_001289114	6462	ENSG00000129214	8.45	7.64
---	down	1.75	0.0498	chr1(+):119870799-119873438	---	---	TCONS_00000287	---	---	6.58	5.77
ESPL1	down	1.75	0.0409	chr12(+):53662083-53687427	extra spindle pole bodies homolog 1 (S. cerevisiae)	ESP1 // KIAA0165 // SEPA	NM_012291	9700	ENSG00000135476	6.96	6.14
---	down	1.75	0.0318	chr2(+):242512937-242518685	---	---	AK095022	---	---	8.82	8.01
CENPK	down	1.74	0.0283	chr5(-):64813593-64858995	centromere protein K	CENP-K // FKSG14 // SOLT	NM_022145	64105	ENSG00000123219	6.13	5.33
---	down	1.73	0.0179	chr1(+):77686609-77686969	---	---	TCONS_00000998	---	---	6.17	5.38
PCNA	down	1.73	0.0249	chr20(-):5095599-5107268	proliferating cell nuclear antigen	---	NM_002592	5111	ENSG00000132646	8.55	7.77
CDC6	down	1.72	0.0323	chr17(+):38444131-38459413	cell division cycle 6	CDC18L	NM_001254	990	ENSG00000094804	6.64	5.86
WDR76	down	1.72	0.0317	chr15(+):44119112-44162759	WD repeat domain 76	FLJ12973	EF011624	79968	ENSG00000092470	7.23	6.45
TMEM194A	down	1.72	0.01	chr12(-):57449427-57472574	transmembrane protein 194A	TMEM194 // KIAA0286	NM_015257	23306	ENSG00000166881	7.7	6.92
LINC01515	down	1.72	0.00958	chr10(+):67330425-67526299	long intergenic non-protein coding RNA 1515	---	NR_120647	101928913	ENSG00000228065	6.71	5.93
---	down	1.71	0.0426	chr1(-):234844781-234848736	---	---	TCONS_00001880	---	---	8.29	7.51
SLC25A18	down	1.71	0.0312	chr22(+):18043183-18073647	solute carrier family 25 (glutamate carrier), member 18	---	NM_031481	83733	ENSG00000182902	8.18	7.4
---	down	1.7	0.00772	chr15(+):62540642-62540748	---	---	DQ585181	---	---	6.72	5.95
APOM	down	1.7	0.0289	chr6(+):31620187-31625992	apolipoprotein M	ApoM // G3a // NG20	NR_045828	55937	ENSG00000204444	9.86	9.1
TMEM97	down	1.69	0.0081	chr17(+):26646121-26655710	transmembrane protein 97	MAC30	NM_014573	27346	ENSG00000109084	9.61	8.85
TUBG1	down	1.68	0.0197	chr17(+):40761358-40767254	tubulin, gamma 1	TUBG // TUBGCP1	NM_001070	7283	ENSG00000131462	8.84	8.09
EXPH5	down	1.68	0.0173	chr11(-):108376159-108464465	exophilin 5	SLAC2-B	NM_015065	23086	ENSG00000110723	7.5	6.74
UBE2T	down	1.68	0.0447	chr1(-):202300786-202311094	ubiquitin-conjugating enzyme E2T (putative)	HSPC150	NM_014176	29089	ENSG00000077152	6.51	5.76
MCM6	down	1.68	0.0141	chr2(-):136597204-136634047	minichromosome maintenance complex component 6	Mis5	NM_005915	4175	ENSG00000076003	7.61	6.87
CYP4X1	down	1.68	0.0227	chr1(+):47427036-47516426	cytochrome P450, family 4, subfamily X, polypeptide 1	MGC40051	AK131355	260293	ENSG00000186377	7.3	6.55
RRM1	down	1.67	0.0265	chr11(+):4115924-4223883	ribonucleotide reductase M1	---	AK301891	6240	ENSG00000167325	8.24	7.5
FBP1	down	1.67	0.0194	chr9(-):97365422-97402570	fructose-1,6-bisphosphatase 1	FBP	AK292199	2203	ENSG00000165140	10.99	10.24
CCNE2	down	1.67	0.0417	chr8(-):95892461-95907482	cyclin E2	CYCE2	NM_057749	9134	ENSG00000175305	6.12	5.38
CYP4Z2P	down	1.67	0.00288	chr1(-):47308767-47366147	cytochrome P450, family 4, subfamily Z, polypeptide 2, pseudogene	FLJ40054	NR_002788	163720	ENSG00000154198	6.6	5.85
MCM5	down	1.67	0.0184	chr22(+):35796116-35820494	minichromosome maintenance complex component 5	CDC46	NM_006739	4174	ENSG00000100297	8.33	7.58
KNSTRN	down	1.65	0.0105	chr15(+):40674922-40686493	kinetochore-localized astrin/SPAG5 binding protein	C15orf23 // FLJ14502 // kinastrin // SKAP // TRAF4AF1	NM_033286	90417	ENSG00000128944	7.63	6.9
REP15	down	1.65	0.016	chr12(+):27849428-27850566	RAB15 effector protein	RAB15EP	NM_001029874	387849	ENSG00000174236	6.75	6.03
KANK1	down	1.65	0.0439	chr9(+):470291-746106	KN motif and ankyrin repeat domains 1	ANKRD15 // KANK // KIAA0172	NM_001256876	23189	ENSG00000107104	9.72	8.99
---	down	1.65	0.0144	chr8(+):10344811-10346984	---	---	AK055360	---	---	6.66	5.94
---	down	1.65	0.0278	chr5(+):67089041-67096885	---	---	BC042046	---	---	6.93	6.21
---	down	1.65	0.00464	chr3(-):150452163-150456772	---	---	TCONS_00007279	---	---	6.94	6.22
---	down	1.65	0.0276	chr2(+):151026010-151071002	---	---	TCONS_00003901	---	---	6.25	5.53
GAMT	down	1.65	0.0169	chr19(-):1397025-1401569	guanidinoacetate N-methyltransferase	PIG2 // TP53I2	NM_000156	2593	---	10.42	9.7
SULT2A1	down	1.64	0.0318	chr19(-):48373723-48389654	sulfotransferase family, cytosolic, 2A, dehydroepiandrosterone (DHEA)-preferring, member 1	STD // DHEA-ST	NM_003167	6822	ENSG00000105398	11.57	10.85
ZNF833P	down	1.64	0.00232	chr19(+):11750591-11797382	zinc finger protein 833, pseudogene	ZNF833	AK126753	401898	ENSG00000197332	6.63	5.92
MIR122	down	1.63	0.0144	chr18(+):56118292-56118401	microRNA 122	MIRN122 // MIRN122A // hsa-mir-122 // hsa-mir-122a	JC447728	406906	ENSG00000207778	9.02	8.31
MIR4694	down	1.62	3.77e-05	chr11(-):19781550-19781629	microRNA 4694	hsa-mir-4694	NR_039843	100616426	ENSG00000264309	5.6	4.9
MCM7	down	1.62	0.0388	chr7(-):99690352-99699563	minichromosome maintenance complex component 7	MCM2 // CDC47 // PPP1R104	NM_005916	4176	ENSG00000166508	8.02	7.33
GPR126	down	1.62	0.000425	chr6(+):142622996-142767401	G protein-coupled receptor 126	FLJ14937	BC075798	57211	ENSG00000112414	9.05	8.35
---	down	1.62	0.0421	chr4(-):68297040-68298367	---	---	BC031013	---	---	6.28	5.58
SLCO1B1	down	1.61	0.04	chr12(+):21284126-21392730	solute carrier organic anion transporter family, member 1B1	SLC21A6 // LST-1 // OATP-C // OATP1B1	NM_006446	10599	ENSG00000134538	10.51	9.82
SMC4	down	1.61	0.0361	chr3(+):160117092-160152747	structural maintenance of chromosomes 4	SMC4L1 // CAP-C // hCAP-C	NM_001288753	10051	ENSG00000113810	7.85	7.17
---	down	1.6	0.0328	chr1(+):119911569-119912954	---	---	NR_046780	---	---	6.75	6.07
---	down	1.6	0.0269	chr12(-):32111689-32112260	---	---	TCONS_00021299	---	---	7.19	6.51
KDM4A-AS1	down	1.6	0.00142	chr1(-):44165358-44173012	KDM4A antisense RNA 1	---	BC094867	100132774	ENSG00000236200	7.58	6.9
THOP1	down	1.6	0.0048	chr19(+):2785506-2813596	thimet oligopeptidase 1	---	NM_003249	7064	ENSG00000172009	8.06	7.39
ZFP1	down	1.59	0.0123	chr16(+):75182390-75206131	ZFP1 zinc finger protein	FLJ34243 // ZNF475	NM_153688	162239	ENSG00000184517	7.53	6.86
AMN	down	1.59	0.000783	chr14(+):103388993-103399933	amnion associated transmembrane protein	amnionless	AF328788	81693	ENSG00000166126	7.76	7.09
CYP2J2	down	1.59	0.046	chr1(-):60358981-60392462	cytochrome P450, family 2, subfamily J, polypeptide 2	---	BC032594	1573	ENSG00000134716	9.66	8.99
---	down	1.59	0.0373	chr3(+):159819799-159819906	---	---	DL492068	---	---	6.11	5.44
SERPINA11	down	1.58	0.0375	chr14(-):94908801-94919122	serpin peptidase inhibitor, clade A (alpha-1 antiproteinase, antitrypsin), member 11	---	NM_001080451	256394	ENSG00000186910	10.52	9.86
---	down	1.58	0.00982	chr10(-):54730759-54790030	---	---	TCONS_00018518	---	---	6.3	5.64
---	down	1.58	0.0137	chr1(+):219391858-219467786	---	---	TCONS_00001278	---	---	7.76	7.1
MIR3682	down	1.58	2.42e-05	chr2(-):54076259-54076342	microRNA 3682	hsa-mir-3682	NR_037453	100500850	ENSG00000265452	6.76	6.1
LEPR // LEPROT	down	1.57	0.0286	chr1(+):65886131-66103176	leptin receptor // leptin receptor overlapping transcript	CD295 // FLJ90360 // OB-RGRP // OBR // OBRGRP // VPS55	NM_002303	3953 // 54741	ENSG00000116678 // ENSG00000213625	10.61	9.96
DGAT1	down	1.57	0.0428	chr8(-):145538246-145550582	diacylglycerol O-acyltransferase 1	ARGP1 // DGAT	NM_012079	8694	ENSG00000185000	8.78	8.13
FAM184A	down	1.57	0.0168	chr6(-):119280994-119470358	family with sequence similarity 184, member A	C6orf60 // FLJ13942	NM_001288576	79632	ENSG00000111879	6.4	5.75
HIST1H4K	down	1.57	0.0161	chr6(-):27798952-27799305	histone cluster 1, H4k	H4FD // dJ160A22.1 // H4/d // H4F2iii	BC128033	8362	ENSG00000197914 // ENSG00000273542	5.86	5.21
ENPP3	down	1.57	0.0276	chr6(+):131949582-132068549	ectonucleotide pyrophosphatase/phosphodiesterase 3	PDNP3 // B10 // CD203c // gp130RB13-6 // PD-IBETA	AK226107	5169	ENSG00000154269	6.21	5.57
LINC01018	down	1.57	0.0451	chr5(+):6582249-6589334	long intergenic non-protein coding RNA 1018	---	NR_024423	255167	ENSG00000250056	7.83	7.18
CGREF1	down	1.57	0.0268	chr2(-):27322221-27341995	cell growth regulator with EF-hand domain 1	CGR11	NM_001301324	10669	ENSG00000138028	7.12	6.47
KNTC1	down	1.56	0.0373	chr12(+):123011796-123110947	kinetochore associated 1	KIAA0166 // ROD	NM_014708	9735	ENSG00000184445	6.97	6.33
CPN1	down	1.56	0.0232	chr10(-):101802065-101841658	carboxypeptidase N, polypeptide 1	---	NM_001308	1369	ENSG00000120054	8.55	7.9
---	down	1.56	0.0218	chr3(-):15083911-15086844	---	---	AK096625	---	---	7.88	7.24
NEB	down	1.56	0.0282	chr2(-):152341853-152591001	nebulin	NEM2 // NEB177D	NM_001271208	4703	ENSG00000183091	7.16	6.52
---	down	1.56	0.0315	chr2(-):64066315-64069277	---	---	AK094167	---	---	7.39	6.75
GOLGA6L5P	down	1.55	0.0226	chr15(-):85049400-85060078	golgin A6 family-like 5, pseudogene	GOLGA6L5 // FLJ35171 // FLJ40113 // GOLGA6L8	NR_003246	374650	ENSG00000230373	8.85	8.21
---	down	1.55	0.0342	chr13(-):51927999-51928482	---	---	AF086440	---	---	6.72	6.08
---	down	1.55	0.00406	chr11(+):3536784-3542040	---	---	TCONS_00019201	---	---	7.15	6.52
LINC00862	down	1.55	0.0307	chr1(-):200297776-200343258	long intergenic non-protein coding RNA 862	C1orf98 // SMIM16	EU250749	554279	ENSG00000203721	7.04	6.41
---	down	1.55	0.0152	chr8(+):23316673-23336893	---	---	TCONS_00014653	---	---	6.84	6.21
VWCE	down	1.54	0.0306	chr11(-):61025758-61062788	von Willebrand factor C and EGF domains	FLJ32009 // URG11 // VWC1	NM_152718	220001	ENSG00000167992	7.32	6.7
MIR591	down	1.54	0.0444	chr7(-):95848974-95849068	microRNA 591	MIRN591 // hsa-mir-591	NR_030322	693176	ENSG00000208025	6.52	5.9
---	down	1.54	0.0215	chr3(+):110917882-110920289	---	---	AK125090	---	---	7.09	6.46
DDX11L10	down	1.53	0.00218	chr16(+):61555-64090	DEAD/H (Asp-Glu-Ala-Asp/His) box helicase 11 like 10	DDX11L1 // DDX11P	NR_045117	100287029	ENSG00000233614	7.32	6.71
C9orf64	down	1.53	0.0194	chr9(-):86553229-86571901	chromosome 9 open reading frame 64	MGC10999	AX746663	84267	ENSG00000165118	8.25	7.63
---	down	1.53	0.0288	chr7(+):65958693-65960583	---	---	TCONS_00013488	---	---	6.8	6.19
LYRM1	down	1.52	0.0384	chr16(+):20911555-20936326	LYR motif containing 1	A211C6.1	AK308690	57149	ENSG00000102897	9.24	8.64
ATF7IP2	down	1.52	0.0171	chr16(+):10479912-10577494	activating transcription factor 7 interacting protein 2	FLJ12668	NR_045816	80063	ENSG00000166669	7.99	7.38
ERLIN1	down	1.52	0.00672	chr10(-):101909848-101948091	ER lipid raft associated 1	C10orf69 // SPFH1 // Erlin-1 // KE04 // SPG62	NM_001100626	10613	ENSG00000107566	9.57	8.97
SH3BGRL2	down	1.52	0.0275	chr6(+):80341000-80413370	SH3 domain binding glutamate-rich protein like 2	---	NM_031469	83699	ENSG00000198478	9.18	8.57
C4orf19	down	1.52	0.00656	chr4(+):37455552-37595131	chromosome 4 open reading frame 19	FLJ11017	NM_001104629	55286	ENSG00000154274	7.19	6.58
ABHD6	down	1.52	0.022	chr3(+):58223259-58280459	abhydrolase domain containing 6	---	NM_020676	57406	ENSG00000163686	8.55	7.95
---	down	1.51	0.0147	chr15(-):67276460-67280258	---	---	TCONS_00024144	---	---	7.88	7.28
SPTBN2	down	1.51	0.0283	chr11(-):66452721-66496318	spectrin, beta, non-erythrocytic 2	SCA5	NM_006946	6712	ENSG00000173898	8.13	7.53
---	down	1.51	0.0304	chrX(-):73420064-73422812	---	---	AK124009	---	---	7.57	6.98
TMEM64	down	1.51	0.0295	chr8(-):91634223-91803859	transmembrane protein 64	DKFZp762C1112	BC113828	169200	ENSG00000180694	8.27	7.68
SKP2	down	1.51	0.013	chr5(+):36152145-36184140	S-phase kinase-associated protein 2, E3 ubiquitin protein ligase	FBL1 // FBXL1 // p45	NM_032637	6502	ENSG00000145604	7.88	7.29
---	down	1.51	0.00424	chr3(-):41262338-41266542	---	---	AK311005	---	---	6.49	5.9
---	down	1.51	0.0401	chr3(+):193965437-193976672	---	---	TCONS_00006358	---	---	7.34	6.75
CHAF1B	down	1.51	0.0408	chr21(+):37757689-37789124	chromatin assembly factor 1, subunit B (p60)	CAF-1 // CAF1 // CAF1A // CAF1P60 // MPHOSPH7 // MPP7	NM_005441	8208	ENSG00000159259	6.95	6.35
MIR644A	down	1.51	0.032	chr20(+):33054130-33054223	microRNA 644a	MIR644 // MIRN644 // hsa-mir-644	NR_030374	693229	ENSG00000207997	7.24	6.64
---	down	1.51	0.037	chr2(+):219684884-219687242	---	---	AX748340	---	---	6.66	6.06
OSBPL6	down	1.51	0.000562	chr2(+):179059208-179264159	oxysterol binding protein-like 6	ORP6	NM_032523	114880	ENSG00000079156	6.72	6.13
---	down	1.51	0.0234	chr2(+):162101250-162105561	---	---	NR_110164	---	---	6.54	5.94
NEDD4	down	1.5	0.0389	chr15(-):56119115-56285944	neural precursor cell expressed, developmentally down-regulated 4, E3 ubiquitin protein ligase	KIAA0093 // MGC176705 // NEDD4-1 // RPF1	NM_006154	4734	ENSG00000069869	8.63	8.05
CCDC15	down	1.5	0.0078	chr11(+):124824017-124911385	coiled-coil domain containing 15	FLJ13215	NM_025004	80071	ENSG00000149548	6.81	6.23
FANCC	down	1.5	0.0032	chr9(-):97861337-98079991	Fanconi anemia, complementation group C	FACC // FA3 // FAC	NM_000136	2176	ENSG00000158169	7.22	6.64

## Sheet: S5B
Table S5B. Hierarchical clustering of regulated genes shown in Table S5A
Hierarchical Clustering by Gene Intensities									Hierarchical Clustering by Distance to Mean

## Sheet: S5C
Table S5C. Enrichment analysis of Gene Ontology terms with differentially regulated genes between livers from non-responders and livers from responders, in the series of French patients with severe alcoholic hepatitis
Genes used in this analysis were those shown in Table S5A.
Category	Term	Count	%	Benjamini correction
GEOTERM_CC_DIRECT	Hemoglobin complex	5	8.5	2.3e-06
GEOTERM_MF_DIRECT	Oxygen transpoter activity	5	8.5	5.6e-06
GEOTERM_BP_DIRECT	Oxygen transport	5	8.5	4.4e-05
GEOTERM_MF_DIRECT	Oxygen binding	5	8.5	0.00011
GEOTERM_MF_DIRECT	Hene binding	6	10.2	0.00092
GEOTERM_MF_DIRECT	Iron ion binding	6	10.2	0.0011
GEOTERM_CC_DIRECT	Extracellular exosome	21	35.6	0.002
GEOTERM_CC_DIRECT	Extracellular space	14	23.7	0.0015
GEOTERM_CC_DIRECT	Blood microparticle	5	8.5	0.014
GEOTERM_MF_DIRECT	Peroxidase activity	3	5.1	0.03

## Sheet: S5D
Table S5D. Enrichment analysis of Gene Ontology and KEGG pathways with differentially regulated genes between livers from non-responders and livers from responders, in the series of French patients with severe alcoholic hepatitis
Genes used in this analysis were those shown in Table S5A.
The red color denotes overexpressed genes in livers from NR; green color depicts under-expressed genes in livers from NR.
Category	Term	Count	%	Benjamini correction
GEOTERM_BP_DIRECT	Mitotic cell cycle	21	20	1e-11
GEOTERM_BP_DIRECT	G1/S transition of mitotic cell cycle	11	10.5	1.1e-06
GEOTERM_BP_DIRECT	DNA replication initiation	6	5.7	4.4e-05
GEOTERM_BP_DIRECT	DNA replication	9	8.6	3.8e-05
GEOTERM_BP_DIRECT	DNA strand elongation involved in DNA replication	6	5.7	6.2e-05
KEGG_PATHWAY	Cell cycle	9	8.6	5e-05
GEOTERM_BP_DIRECT	Regulation of transcription involved in G1/S transition of mitotic cell cycle	5	4.8	0.00042
GEOTERM_BP_DIRECT	Small molecule metabolic process	24	22.9	0.00049
GEOTERM_BP_DIRECT	Sulfation	4	3.8	0.00065
KEGG_PATHWAY	DNA replication	5	4.8	0.0024
GEOTERM_BP_DIRECT	3'-phosphoadenosine 5'-phosphosulfate metabolic process	4	3.8	0.0065
GEOTERM_BP_DIRECT	Cellular amino acid biosynthetic process	4	3.8	0.012
GEOTERM_BP_DIRECT	Sulfotransferase activity	4	3.8	0.043
GEOTERM_MF_DIRECT	DNA unwinding involved in DNA replication	3	2.9	0.032

## Sheet: S5E
Table S5E: KEGG pathway "Cell cycle" enriched in genes that were under-expressed in livers from non-responders relative to responders, in the French series of patients with severe alcoholic hepatitis

## Sheet: S5F
Table S5F: List of genes that were not differentially expressed between non-responders and responders, in the livers from the French patients
Gene Symbol	Gene Name
FAM87B	family with sequence similarity 87, member B
AGRN	agrin
PUSL1	pseudouridylate synthase-like 1
CPTP	ceramide-1-phosphate transfer protein
VWA1	von Willebrand factor A domain containing 1
ATAD3C	ATPase family, AAA domain containing 3C
ATAD3B	ATPase family, AAA domain containing 3B
ATAD3A	ATPase family, AAA domain containing 3A
CALML6	calmodulin-like 6
PRKCZ	protein kinase C, zeta
SKI	SKI proto-oncogene
RER1	retention in endoplasmic reticulum sorting receptor 1
PLCH2	phospholipase C, eta 2
TNFRSF14	tumor necrosis factor receptor superfamily, member 14
FAM213B	family with sequence similarity 213, member B
PRDM16	PR domain containing 16
ARHGEF16	Rho guanine nucleotide exchange factor (GEF) 16
TPRG1L	tumor protein p63 regulated 1-like
DFFB	DNA fragmentation factor, 40kDa, beta polypeptide (caspase-activated DNase)
AJAP1	adherens junctions associated protein 1
KCNAB2	potassium voltage-gated channel, shaker-related subfamily, beta member 2
LINC00337	long intergenic non-protein coding RNA 337
ESPN	espin
ZBTB48	zinc finger and BTB domain containing 48
PHF13	PHD finger protein 13
THAP3	THAP domain containing, apoptosis associated protein 3
CAMTA1	calmodulin binding transcription activator 1
VAMP3	vesicle-associated membrane protein 3
PER3	period circadian clock 3
PARK7	parkinson protein 7
SPSB1	splA/ryanodine receptor domain and SOCS box containing 1
SLC25A33	solute carrier family 25 (pyrimidine nucleotide carrier), member 33
PIK3CD	phosphatidylinositol-4,5-bisphosphate 3-kinase, catalytic subunit delta
NMNAT1	nicotinamide nucleotide adenylyltransferase 1
RBP7	retinol binding protein 7, cellular
UBE4B	ubiquitination factor E4B
KIF1B	kinesin family member 1B
PGD	phosphogluconate dehydrogenase
PEX14	peroxisomal biogenesis factor 14
TARDBP	TAR DNA binding protein
UBIAD1	UbiA prenyltransferase domain containing 1
FBXO44	F-box protein 44
FBXO6	F-box protein 6
DRAXIN	dorsal inhibitory axon guidance protein
AGTRAP	angiotensin II receptor-associated protein
CLCN6 // NPPA-AS1	chloride channel, voltage-sensitive 6 // NPPA antisense RNA 1
PLOD1	procollagen-lysine, 2-oxoglutarate 5-dioxygenase 1
MFN2	mitofusin 2
MIIP	migration and invasion inhibitory protein
MIR4632 // TNFRSF1B	microRNA 4632 // tumor necrosis factor receptor superfamily, member 1B
VPS13D	vacuolar protein sorting 13 homolog D (S. cerevisiae)
C1orf158	chromosome 1 open reading frame 158
PDPN	podoplanin
PRDM2	PR domain containing 2, with ZNF domain
KAZN	kazrin, periplakin interacting protein
TMEM51	transmembrane protein 51
FHAD1	forkhead-associated (FHA) phosphopeptide binding domain 1
EFHD2	EF-hand domain family, member D2
CELA2A	chymotrypsin-like elastase family, member 2A
DNAJC16	DnaJ (Hsp40) homolog, subfamily C, member 16
DDI2 // RSC1A1	DNA-damage inducible 1 homolog 2 (S. cerevisiae) // regulatory solute carrier protein, family 1, member 1
PLEKHM2	pleckstrin homology domain containing, family M (with RUN domain) member 2
TMEM82	transmembrane protein 82
FBLIM1	filamin binding LIM protein 1
SPEN	spen family transcriptional repressor
SZRD1	SUZ RNA binding domain containing 1
NECAP2	NECAP endocytosis associated 2
MST1P2	macrophage stimulating 1 (hepatocyte growth factor-like) pseudogene 2
CROCC	ciliary rootlet coiled-coil, rootletin
ARHGEF10L	Rho guanine nucleotide exchange factor (GEF) 10-like
ACTL8	actin-like 8
IGSF21	immunoglobin superfamily, member 21
KLHDC7A	kelch domain containing 7A
MRTO4	mRNA turnover 4 homolog (S. cerevisiae)
PQLC2	PQ loop repeat containing 2
MINOS1 // MINOS1-NBL1 // NBL1	mitochondrial inner membrane organizing system 1 // MINOS1-NBL1 readthrough // neuroblastoma 1, DAN family BMP antagonist
OTUD3	OTU deubiquitinase 3
PLA2G5	phospholipase A2, group V
UBXN10	UBX domain protein 10
CDA	cytidine deaminase
PINK1	PTEN induced putative kinase 1
NBPF3	neuroblastoma breakpoint family, member 3
ALPL	alkaline phosphatase, liver/bone/kidney
LINC00339	long intergenic non-protein coding RNA 339
CDC42	cell division cycle 42
ZBTB40	zinc finger and BTB domain containing 40
C1QA	complement component 1, q subcomponent, A chain
C1QC	complement component 1, q subcomponent, C chain
C1QB	complement component 1, q subcomponent, B chain
EPHB2	EPH receptor B2
KDM1A	lysine (K)-specific demethylase 1A
MDS2	myelodysplastic syndrome 2 translocation associated
RPL11	ribosomal protein L11
TCEB3	transcription elongation factor B (SIII), polypeptide 3 (110kDa, elongin A)
PITHD1	PITH (C-terminal proteasome-interacting domain of thioredoxin-like) domain containing 1
LYPLA2	lysophospholipase II
NIPAL3	NIPA-like domain containing 3
RCAN3	RCAN family member 3
NCMAP	noncompact myelin associated protein
SRRM1	serine/arginine repetitive matrix 1
CLIC4	chloride intracellular channel 4
TMEM50A	transmembrane protein 50A
TMEM57	transmembrane protein 57
LDLRAP1	low density lipoprotein receptor adaptor protein 1
MAN1C1	mannosidase, alpha, class 1C, member 1
SEPN1	selenoprotein N, 1
MTFR1L	mitochondrial fission regulator 1-like
PDIK1L	PDLIM1 interacting kinase 1 like
ZNF593	zinc finger protein 593
CNKSR1	connector enhancer of kinase suppressor of Ras 1
CEP85	centrosomal protein 85kDa
SH3BGRL3	SH3 domain binding glutamate-rich protein like 3
CD52	CD52 molecule
DHDDS	dehydrodolichyl diphosphate synthase
HMGN2	high mobility group nucleosomal binding domain 2
RPS6KA1	ribosomal protein S6 kinase, 90kDa, polypeptide 1
ARID1A	AT rich interactive domain 1A (SWI-like)
PIGV	phosphatidylinositol glycan anchor biosynthesis, class V
ZDHHC18	zinc finger, DHHC-type containing 18
SFN	stratifin
NUDC	nudC nuclear distribution protein
TRNP1	TMF1-regulated nuclear protein 1
WDTC1	WD and tetratricopeptide repeats 1
TMEM222	transmembrane protein 222
FAM76A	family with sequence similarity 76, member A
STX12	syntaxin 12
PPP1R8	protein phosphatase 1, regulatory subunit 8
THEMIS2	thymocyte selection associated family member 2
SMPDL3B	sphingomyelin phosphodiesterase, acid-like 3B
XKR8	XK, Kell blood group complex subunit-related family, member 8
ATPIF1	ATPase inhibitory factor 1
SESN2	sestrin 2
MED18	mediator complex subunit 18
PHACTR4	phosphatase and actin regulator 4
RCC1 // SNHG3	regulator of chromosome condensation 1 // small nucleolar RNA host gene 3 (non-protein coding)
RAB42	RAB42, member RAS oncogene family
GMEB1	glucocorticoid modulatory element binding protein 1
YTHDF2	YTH domain family, member 2
EPB41	erythrocyte membrane protein band 4.1
PTPRU	protein tyrosine phosphatase, receptor type, U
ZCCHC17	zinc finger, CCHC domain containing 17
SERINC2	serine incorporator 2
LINC01225	long intergenic non-protein coding RNA 1225
LINC01226	long intergenic non-protein coding RNA 1226
TINAGL1	tubulointerstitial nephritis antigen-like 1
KHDRBS1	KH domain containing, RNA binding, signal transduction associated 1
TMEM39B	transmembrane protein 39B
KPNA6	karyopherin alpha 6 (importin alpha 7)
TXLNA	taxilin alpha
IQCC	IQ motif containing C
EIF3I	eukaryotic translation initiation factor 3, subunit I
FAM167B	family with sequence similarity 167, member B
LCK	LCK proto-oncogene, Src family tyrosine kinase
HDAC1	histone deacetylase 1
ZBTB8A // ZBTB8B	zinc finger and BTB domain containing 8A // zinc finger and BTB domain containing 8B
RBBP4	retinoblastoma binding protein 4
KIAA1522	KIAA1522
S100PBP	S100P binding protein
HPCA	hippocalcin
AZIN2	antizyme inhibitor 2
ZNF362	zinc finger protein 362
ZSCAN20	zinc finger and SCAN domain containing 20
ZMYM1	zinc finger, MYM-type 1
ZMYM4	zinc finger, MYM-type 4
NCDN	neurochondrin
AGO4	argonaute RISC catalytic component 4
AGO1	argonaute RISC catalytic component 1
AGO3	argonaute RISC catalytic component 3
TEKT2	tektin 2 (testicular)
ADPRHL2	ADP-ribosylhydrolase like 2
MAP7D1	MAP7 domain containing 1
THRAP3	thyroid hormone receptor associated protein 3
ZC3H12A	zinc finger CCCH-type containing 12A
DNALI1	dynein, axonemal, light intermediate chain 1
CDCA8	cell division cycle associated 8
MANEAL	mannosidase, endo-alpha-like
C1orf122	chromosome 1 open reading frame 122
UTP11L	UTP11-like, U3 small nucleolar ribonucleoprotein (yeast)
AKIRIN1	akirin 1
NDUFS5	NADH dehydrogenase (ubiquinone) Fe-S protein 5, 15kDa (NADH-coenzyme Q reductase)
MACF1	microtubule-actin crosslinking factor 1
KIAA0754	KIAA0754
PPIE	peptidylprolyl isomerase E (cyclophilin E)
MFSD2A	major facilitator superfamily domain containing 2A
CAP1	CAP, adenylate cyclase-associated protein 1 (yeast)
RLF	rearranged L-myc fusion
ZMPSTE24	zinc metallopeptidase STE24
SMAP2	small ArfGAP2
ZFP69B	ZFP69 zinc finger protein B
ZFP69	ZFP69 zinc finger protein
EXO5	exonuclease 5
ZNF684	zinc finger protein 684
NFYC	nuclear transcription factor Y, gamma
CTPS1	CTP synthase 1
SLFNL1-AS1	SLFNL1 antisense RNA 1
GUCA2B	guanylate cyclase activator 2B (uroguanylin)
RIMKLA	ribosomal modification protein rimK-like family member A
PPIH	peptidylprolyl isomerase H (cyclophilin H)
YBX1	Y box binding protein 1
C1orf50	chromosome 1 open reading frame 50
ERMAP	erythroblast membrane-associated protein (Scianna blood group)
ZNF691	zinc finger protein 691
TIE1	tyrosine kinase with immunoglobulin-like and EGF-like domains 1
CDC20	cell division cycle 20
SZT2	seizure threshold 2 homolog (mouse)
PTPRF	protein tyrosine phosphatase, receptor type, F
KDM4A	lysine (K)-specific demethylase 4A
ST3GAL3	ST3 beta-galactoside alpha-2,3-sialyltransferase 3
IPO13	importin 13
DPH2	DPH2 homolog (S. cerevisiae)
ATP6V0B	ATPase, H+ transporting, lysosomal 21kDa, V0 subunit b
B4GALT2	UDP-Gal:betaGlcNAc beta 1,4- galactosyltransferase, polypeptide 2
DMAP1	DNA methyltransferase 1 associated protein 1
RNF220	ring finger protein 220
C1orf228	chromosome 1 open reading frame 228
KIF2C	kinesin family member 2C
RPS8	ribosomal protein S8
BTBD19 // PLK3	BTB (POZ) domain containing 19 // polo-like kinase 3
UROD	uroporphyrinogen decarboxylase
TOE1	target of EGR1, member 1 (nuclear)
MMACHC	methylmalonic aciduria (cobalamin deficiency) cblC type, with homocystinuria
AKR1A1	aldo-keto reductase family 1, member A1 (aldehyde reductase)
NASP	nuclear autoantigenic sperm protein (histone-binding)
TMEM69	transmembrane protein 69
MAST2	microtubule associated serine/threonine kinase 2
TSPAN1	tetraspanin 1
UQCRH	ubiquinol-cytochrome c reductase hinge protein
NSUN4	NOP2/Sun domain family, member 4
FAAH	fatty acid amide hydrolase
MKNK1-AS1	MKNK1 antisense RNA 1
CYP4B1	cytochrome P450, family 4, subfamily B, polypeptide 1
CYP4X1	cytochrome P450, family 4, subfamily X, polypeptide 1
CYP4Z1	cytochrome P450, family 4, subfamily Z, polypeptide 1
CYP4A22	cytochrome P450, family 4, subfamily A, polypeptide 22
CMPK1	cytidine monophosphate (UMP-CMP) kinase 1, cytosolic
SLC5A9	solute carrier family 5 (sodium/sugar cotransporter), member 9
ELAVL4	ELAV like neuron-specific RNA binding protein 4
CDKN2C	cyclin-dependent kinase inhibitor 2C (p18, inhibits CDK4)
C1orf185	chromosome 1 open reading frame 185
RNF11	ring finger protein 11
OSBPL9	oxysterol binding protein-like 9
BTF3L4	basic transcription factor 3-like 4
ZFYVE9	zinc finger, FYVE domain containing 9
PRPF38A	pre-mRNA processing factor 38A
GPX7	glutathione peroxidase 7
FAM159A	family with sequence similarity 159, member A
ZYG11B	zyg-11 family member B, cell cycle regulator
ZYG11A	zyg-11 family member A, cell cycle regulator
SCP2	sterol carrier protein 2
PODN	podocan
CPT2	carnitine palmitoyltransferase 2
DIO1	deiodinase, iodothyronine, type I
LRRC42	leucine rich repeat containing 42
TCEANC2	transcription elongation factor A (SII) N-terminal and central domain containing 2
MRPL37	mitochondrial ribosomal protein L37
MROH7 // MROH7-TTC4 // TTC4	maestro heat-like repeat family member 7 // MROH7-TTC4 readthrough (NMD candidate) // tetratricopeptide repeat domain 4
PCSK9	proprotein convertase subtilisin/kexin type 9
PRKAA2	protein kinase, AMP-activated, alpha 2 catalytic subunit
C8A	complement component 8, alpha polypeptide
FGGY	FGGY carbohydrate kinase domain containing
HOOK1	hook microtubule-tethering protein 1
NFIA	nuclear factor I/A
INADL	InaD-like (Drosophila)
USP1	ubiquitin specific peptidase 1
ANGPTL3	angiopoietin-like 3
ATG4C	autophagy related 4C, cysteine peptidase
ALG6	ALG6, alpha-1,3-glucosyltransferase
EFCAB7	EF-hand calcium binding domain 7
DLEU2L	deleted in lymphocytic leukemia 2-like
PGM1	phosphoglucomutase 1
ROR1	receptor tyrosine kinase-like orphan receptor 1
CACHD1	cache domain containing 1
RAVER2	ribonucleoprotein, PTB-binding 2
AK4	adenylate kinase 4
DNAJC6	DnaJ (Hsp40) homolog, subfamily C, member 6
LEPR // LEPROT	leptin receptor // leptin receptor overlapping transcript
PDE4B	phosphodiesterase 4B, cAMP-specific
SGIP1	SH3-domain GRB2-like (endophilin) interacting protein 1
MIER1	mesoderm induction early response 1, transcriptional regulator
IL23R	interleukin 23 receptor
IL12RB2	interleukin 12 receptor, beta 2
GADD45A	growth arrest and DNA-damage-inducible, alpha
GNG12-AS1	GNG12 antisense RNA 1
LRRC7	leucine rich repeat containing 7
PIN1P1	peptidylprolyl cis/trans isomerase, NIMA-interacting 1 pseudogene 1
SRSF11	serine/arginine-rich splicing factor 11
HHLA3	HERV-H LTR-associating 3
CTH	cystathionine gamma-lyase
FPGT // FPGT-TNNI3K // TNNI3K	fucose-1-phosphate guanylyltransferase // FPGT-TNNI3K readthrough // TNNI3 interacting kinase
TYW3	tRNA-yW synthesizing protein 3 homolog (S. cerevisiae)
ACADM	acyl-CoA dehydrogenase, C-4 to C-12 straight chain
ST6GALNAC3	ST6 (alpha-N-acetyl-neuraminyl-2,3-beta-galactosyl-1,3)-N-acetylgalactosaminide alpha-2,6-sialyltransferase 3
AK5	adenylate kinase 5
DNAJB4	DnaJ (Hsp40) homolog, subfamily B, member 4
FAM73A	family with sequence similarity 73, member A
NEXN	nexilin (F actin binding protein)
GIPC2	GIPC PDZ domain containing family, member 2
PTGFR	prostaglandin F receptor (FP)
IFI44	interferon-induced protein 44
IFI44L	interferon-induced protein 44-like
LPHN2	latrophilin 2
PRKACB	protein kinase, cAMP-dependent, catalytic, beta
SAMD13	sterile alpha motif domain containing 13
RPF1	ribosome production factor 1 homolog (S. cerevisiae)
SPATA1	spermatogenesis associated 1
CYR61	cysteine-rich, angiogenic inducer, 61
SH3GLB1	SH3-domain GRB2-like endophilin B1
HS2ST1 // LINC01140	heparan sulfate 2-O-sulfotransferase 1 // long intergenic non-protein coding RNA 1140
LMO4	LIM domain only 4
GBP6	guanylate binding protein family, member 6
GBP1P1	guanylate binding protein 1, interferon-inducible pseudogene 1
LRRC8B	leucine rich repeat containing 8 family, member B
LRRC8D	leucine rich repeat containing 8 family, member D
ZNF326	zinc finger protein 326
CDC7	cell division cycle 7
HSP90B3P	heat shock protein 90kDa beta (Grp94), member 3, pseudogene
BTBD8	BTB (POZ) domain containing 8
KIAA1107	KIAA1107
RPAP2	RNA polymerase II associated protein 2
RPL5	ribosomal protein L5
MTF2	metal response element binding transcription factor 2
CCDC18	coiled-coil domain containing 18
DR1	down-regulator of transcription 1, TBP-binding (negative cofactor 2)
FNBP1L	formin binding protein 1-like
ABCD3	ATP-binding cassette, sub-family D (ALD), member 3
SLC44A3	solute carrier family 44, member 3
RWDD3 // TMEM56 // TMEM56-RWDD3	RWD domain containing 3 // transmembrane protein 56 // TMEM56-RWDD3 readthrough
PTBP2	polypyrimidine tract binding protein 2
SNX7	sorting nexin 7
PALMD	palmdelphin
AGL	amylo-alpha-1, 6-glucosidase, 4-alpha-glucanotransferase
SLC35A3	solute carrier family 35 (UDP-N-acetylglucosamine (UDP-GlcNAc) transporter), member A3
HIAT1	hippocampus abundant transcript 1
TRMT13	tRNA methyltransferase 13 homolog (S. cerevisiae)
RTCA	RNA 3'-terminal phosphate cyclase
CDC14A	cell division cycle 14A
VCAM1	vascular cell adhesion molecule 1
SLC30A7	solute carrier family 30 (zinc transporter), member 7
S1PR1	sphingosine-1-phosphate receptor 1
DNAJA1P5	DnaJ (Hsp40) homolog, subfamily A, member 1 pseudogene 5
AMY2B // RNPC3	amylase, alpha 2B (pancreatic) // RNA-binding region (RNP1, RRM) containing 3
AMY2A	amylase, alpha 2A (pancreatic)
PRMT6	protein arginine methyltransferase 6
NBPF6	neuroblastoma breakpoint family, member 6
FAM102B	family with sequence similarity 102, member B
PRPF38B	pre-mRNA processing factor 38B
STXBP3	syntaxin binding protein 3
GPSM2	G-protein signaling modulator 2
TMEM167B	transmembrane protein 167B
KIAA1324	KIAA1324
SARS	seryl-tRNA synthetase
CELSR2	cadherin, EGF LAG seven-pass G-type receptor 2
SYPL2	synaptophysin-like 2
ATXN7L2	ataxin 7-like 2
CYB561D1	cytochrome b561 family, member D1
GNAI3	guanine nucleotide binding protein (G protein), alpha inhibiting activity polypeptide 3
AMPD2	adenosine monophosphate deaminase 2
GSTM4	glutathione S-transferase mu 4
GSTM2	glutathione S-transferase mu 2 (muscle)
GSTM1	glutathione S-transferase mu 1
GSTM5	glutathione S-transferase mu 5
CSF1	colony stimulating factor 1 (macrophage)
AHCYL1	adenosylhomocysteinase-like 1
STRIP1	striatin interacting protein 1
UBL4B	ubiquitin-like 4B
SLC6A17	solute carrier family 6 (neutral amino acid transporter), member 17
RBM15	RNA binding motif protein 15
CD53	CD53 molecule
CEPT1	choline/ethanolamine phosphotransferase 1
ATP5F1	ATP synthase, H+ transporting, mitochondrial Fo complex, subunit B1
C1orf162	chromosome 1 open reading frame 162
RAP1A	RAP1A, member of RAS oncogene family
FAM212B-AS1	FAM212B antisense RNA 1
DDX20	DEAD (Asp-Glu-Ala-Asp) box polypeptide 20
WNT2B	wingless-type MMTV integration site family, member 2B
CAPZA1	capping protein (actin filament) muscle Z-line, alpha 1
MOV10	Mov10 RISC complex RNA helicase
FAM19A3	family with sequence similarity 19 (chemokine (C-C motif)-like), member A3
AKR7A2P1	aldo-keto reductase family 7, member A2 pseudogene 1
LRIG2	leucine-rich repeats and immunoglobulin-like domains 2
MAGI3	membrane associated guanylate kinase, WW and PDZ domain containing 3
DCLRE1B	DNA cross-link repair 1B
HIPK1	homeodomain interacting protein kinase 1
OLFML3	olfactomedin-like 3
VANGL1	VANGL planar cell polarity protein 1
SLC22A15	solute carrier family 22, member 15
MAB21L3	mab-21-like 3 (C. elegans)
ATP1A1	ATPase, Na+/K+ transporting, alpha 1 polypeptide
CD2	CD2 molecule
PTGFRN	prostaglandin F2 receptor inhibitor
CD101	CD101 molecule
TTF2	transcription termination factor, RNA polymerase II
MAN1A2	mannosidase, alpha, class 1A, member 2
FAM46C	family with sequence similarity 46, member C
WDR3	WD repeat domain 3
HAO2	hydroxyacid oxidase 2 (long chain)
HSD3B1	hydroxy-delta-5-steroid dehydrogenase, 3 beta- and steroid delta-isomerase 1
PHGDH	phosphoglycerate dehydrogenase
FAM72B	family with sequence similarity 72, member B
HIST2H2BA	histone cluster 2, H2ba (pseudogene)
EMBP1	embigin pseudogene 1
SEC22B	SEC22 vesicle trafficking protein homolog B (S. cerevisiae) (gene/pseudogene)
NBPF9	neuroblastoma breakpoint family, member 9
HFE2	hemochromatosis type 2 (juvenile)
TXNIP	thioredoxin interacting protein
LIX1L	Lix1 homolog (chicken) like
RBM8A	RNA binding motif protein 8A
PEX11B	peroxisomal biogenesis factor 11 beta
ITGA10	integrin, alpha 10
ANKRD35	ankyrin repeat domain 35
PIAS3	protein inhibitor of activated STAT, 3
RNF115	ring finger protein 115
PDZK1	PDZ domain containing 1
PDIA3P1	protein disulfide isomerase family A, member 3 pseudogene 1
CHD1L	chromodomain helicase DNA binding protein 1-like
BCL9	B-cell CLL/lymphoma 9
GPR89B	G protein-coupled receptor 89B
---	---
NBPF8 // NBPF15	neuroblastoma breakpoint family, member 8 // neuroblastoma breakpoint family, member 15
HIST2H2AC	histone cluster 2, H2ac
BOLA1	bolA family member 1
VPS45	vacuolar protein sorting 45 homolog (S. cerevisiae)
PLEKHO1	pleckstrin homology domain containing, family O member 1
CA14	carbonic anhydrase XIV
C1orf54	chromosome 1 open reading frame 54
CIART	circadian associated repressor of transcription
MRPS21	mitochondrial ribosomal protein S21
PRPF3	pre-mRNA processing factor 3
RPRD2	regulation of nuclear pre-mRNA domain containing 2
TARS2	threonyl-tRNA synthetase 2, mitochondrial (putative)
ECM1	extracellular matrix protein 1
ADAMTSL4	ADAMTS-like 4
SETDB1	SET domain, bifurcated 1
ANXA9	annexin A9
PRUNE	prune exopolyphosphatase
C1orf56	chromosome 1 open reading frame 56
MLLT11	myeloid/lymphoid or mixed-lineage leukemia (trithorax homolog, Drosophila); translocated to, 11
GABPB2	GA binding protein transcription factor, beta subunit 2
PIP5K1A	phosphatidylinositol-4-phosphate 5-kinase, type I, alpha
PSMD4	proteasome (prosome, macropain) 26S subunit, non-ATPase, 4
ZNF687	zinc finger protein 687
PSMB4	proteasome (prosome, macropain) subunit, beta type, 4
CGN	cingulin
TUFT1	tuftelin 1
SNX27	sorting nexin family member 27
FLG-AS1	FLG antisense RNA 1
LCE2D	late cornified envelope 2D
LCE2B	late cornified envelope 2B
LCE2A	late cornified envelope 2A
LCE4A	late cornified envelope 4A
LCE1E	late cornified envelope 1E
LCE1B	late cornified envelope 1B
SPRR4	small proline-rich protein 4
LELP1	late cornified envelope-like proline-rich 1
S100A9	S100 calcium binding protein A9
S100A1	S100 calcium binding protein A1
CHTOP	chromatin target of PRMT1
SNAPIN	SNAP-associated protein
NPR1	natriuretic peptide receptor 1
INTS3	integrator complex subunit 3
SLC27A3	solute carrier family 27 (fatty acid transporter), member 3
CREB3L4	cAMP responsive element binding protein 3-like 4
RPS27	ribosomal protein S27
UBAP2L	ubiquitin associated protein 2-like
HAX1	HCLS1 associated protein X-1
ATP8B2	ATPase, aminophospholipid transporter, class I, type 8B, member 2
IL6R	interleukin 6 receptor
TDRD10	tudor domain containing 10
CHRNB2	cholinergic receptor, nicotinic, beta 2 (neuronal)
CKS1B	CDC28 protein kinase regulatory subunit 1B
FLAD1	flavin adenine dinucleotide synthetase 1
ZBTB7B	zinc finger and BTB domain containing 7B
DCST1	DC-STAMP domain containing 1
ADAM15	ADAM metallopeptidase domain 15
EFNA3 // EFNA4	ephrin-A3 // ephrin-A4
EFNA1	ephrin-A1
SLC50A1	solute carrier family 50 (sugar efflux transporter), member 1
HCN3	hyperpolarization activated cyclic nucleotide-gated potassium channel 3
FDPS	farnesyl diphosphate synthase
RUSC1	RUN and SH3 domain containing 1
ASH1L-AS1	ASH1L antisense RNA 1
MSTO1	misato 1, mitochondrial distribution and morphology regulator
DAP3	death associated protein 3
MSTO2P	misato family member 2, pseudogene
SYT11	synaptotagmin XI
LAMTOR2	late endosomal/lysosomal adaptor, MAPK and MTOR activator 2
RAB25	RAB25, member RAS oncogene family
LMNA	lamin A/C
SEMA4A	sema domain, immunoglobulin domain (Ig), transmembrane domain (TM) and short cytoplasmic domain, (semaphorin) 4A
---	---
SLC25A44	solute carrier family 25, member 44
TMEM79	transmembrane protein 79
TSACC	TSSK6 activating co-chaperone
APOA1BP	apolipoprotein A-I binding protein
RRNAD1	ribosomal RNA adenine dimethylase domain containing 1
PRCC	papillary renal cell carcinoma (translocation-associated)
PEAR1	platelet endothelial aggregation receptor 1
CD1D	CD1d molecule
CD1C	CD1c molecule
CD1E	CD1e molecule
MNDA	myeloid cell nuclear differentiation antigen
PYHIN1	pyrin and HIN domain family, member 1
IFI16	interferon, gamma-inducible protein 16
CADM3	cell adhesion molecule 3
ACKR1	atypical chemokine receptor 1 (Duffy blood group)
FCER1A	Fc fragment of IgE, high affinity I, receptor for; alpha polypeptide
APCS	amyloid P component, serum
DUSP23	dual specificity phosphatase 23
FCRL6	Fc receptor-like 6
SLAMF8	SLAM family member 8
ATP1A2	ATPase, Na+/K+ transporting, alpha 2 polypeptide
ATP1A4	ATPase, Na+/K+ transporting, alpha 4 polypeptide
PEA15	phosphoprotein enriched in astrocytes 15
---	---
NCSTN	nicastrin
VANGL2	VANGL planar cell polarity protein 2
SLAMF7	SLAM family member 7
LY9	lymphocyte antigen 9
---	---
KLHDC9	kelch domain containing 9
NIT1	nitrilase 1
UFC1	ubiquitin-fold modifier conjugating enzyme 1
USP21	ubiquitin specific peptidase 21
PPOX	protoporphyrinogen oxidase
NDUFS2	NADH dehydrogenase (ubiquinone) Fe-S protein 2, 49kDa (NADH-coenzyme Q reductase)
FCER1G	Fc fragment of IgE, high affinity I, receptor for; gamma polypeptide
MIR5187 // TOMM40L	microRNA 5187 // translocase of outer mitochondrial membrane 40 homolog (yeast)-like
PCP4L1	Purkinje cell protein 4 like 1
SDHC	succinate dehydrogenase complex, subunit C, integral membrane protein, 15kDa
---	---
FCGR2A	Fc fragment of IgG, low affinity IIa, receptor (CD32)
FCGR2C	Fc fragment of IgG, low affinity IIc, receptor for (CD32) (gene/pseudogene)
FCGR2B	Fc fragment of IgG, low affinity IIb, receptor (CD32)
DUSP12	dual specificity phosphatase 12
ATF6	activating transcription factor 6
---	---
NOS1AP	nitric oxide synthase 1 (neuronal) adaptor protein
C1orf226	chromosome 1 open reading frame 226
UHMK1	U2AF homology motif (UHM) kinase 1
UAP1	UDP-N-acetylglucosamine pyrophosphorylase 1
DDR2	discoidin domain receptor tyrosine kinase 2
---	---
HSD17B7	hydroxysteroid (17-beta) dehydrogenase 7
RGS4	regulator of G-protein signaling 4
---	---
NUF2	NUF2, NDC80 kinetochore complex component
PBX1	pre-B-cell leukemia homeobox 1
---	---
---	---
MGST3	microsomal glutathione S-transferase 3
---	---
---	---
UCK2	uridine-cytidine kinase 2
FMO9P	flavin containing monooxygenase 9 pseudogene
POGK	pogo transposable element with KRAB domain
POU2F1	POU class 2 homeobox 1
RCSD1	RCSD domain containing 1
---	---
MPZL1	myelin protein zero-like 1
DCAF6	DDB1 and CUL4 associated factor 6
TIPRL	TOR signaling pathway regulator
SFT2D2 // TBX19	SFT2 domain containing 2 // T-box 19
---	---
ATP1B1	ATPase, Na+/K+ transporting, beta 1 polypeptide
BLZF1	basic leucine zipper nuclear factor 1
---	---
C1orf112	chromosome 1 open reading frame 112
GORAB	golgin, RAB6-interacting
---	---
PRRX1	paired related homeobox 1
---	---
FMO3	flavin containing monooxygenase 3
FMO6P	flavin containing monooxygenase 6 pseudogene
FMO2	flavin containing monooxygenase 2 (non-functional)
FMO1	flavin containing monooxygenase 1
FMO4	flavin containing monooxygenase 4
TOP1P1	topoisomerase (DNA) I pseudogene 1
PRRC2C	proline-rich coiled-coil 2C
METTL13	methyltransferase like 13
DNM3	dynamin 3
SUCO	SUN domain containing ossification factor
PRDX6	peroxiredoxin 6
KLHL20	kelch-like family member 20
DARS2	aspartyl-tRNA synthetase 2, mitochondrial
GAS5-AS1	GAS5 antisense RNA 1
ZBTB37	zinc finger and BTB domain containing 37
RABGAP1L	RAB GTPase activating protein 1-like
GPR52	G protein-coupled receptor 52
CACYBP	calcyclin binding protein
TNN	tenascin N
PAPPA2	pappalysin 2
RASAL2	RAS protein activator like 2
---	---
C1orf220 // TEX35	chromosome 1 open reading frame 220 // testis expressed 35
RALGPS2	Ral GEF with PH domain and SH3 binding motif 2
FAM20B	family with sequence similarity 20, member B
TOR3A	torsin family 3, member A
SOAT1	sterol O-acyltransferase 1
TOR1AIP1	torsin A interacting protein 1
---	---
CEP350	centrosomal protein 350kDa
QSOX1	quiescin Q6 sulfhydryl oxidase 1
XPR1	xenotropic and polytropic retrovirus receptor 1
MR1	major histocompatibility complex, class I-related
IER5	immediate early response 5
---	---
---	---
LINC00272	long intergenic non-protein coding RNA 272
DHX9 // NPL	DEAH (Asp-Glu-Ala-His) box helicase 9 // N-acetylneuraminate pyruvate lyase (dihydrodipicolinate synthase)
LAMC1	laminin, gamma 1 (formerly LAMB2)
LAMC2	laminin, gamma 2
SMG7	SMG7 nonsense mediated mRNA decay factor
RGL1	ral guanine nucleotide dissociation stimulator-like 1
TSEN15	TSEN15 tRNA splicing endonuclease subunit
C1orf21	chromosome 1 open reading frame 21
---	---
RNF2	ring finger protein 2
SWT1	SWT1 RNA endoribonuclease homolog (S. cerevisiae)
---	---
HMCN1	hemicentin 1
PRG4	proteoglycan 4
C1orf27	chromosome 1 open reading frame 27
OCLM	oculomedin
PLA2G4A	phospholipase A2, group IVA (cytosolic, calcium-dependent)
RGS18	regulator of G-protein signaling 18
RGS1	regulator of G-protein signaling 1
RGS2	regulator of G-protein signaling 2
TROVE2	TROVE domain family, member 2
CDC73	cell division cycle 73
CFH	complement factor H
CFHR3	complement factor H-related 3
CFHR1	complement factor H-related 1
CFHR4	complement factor H-related 4
CFHR2	complement factor H-related 2
CFHR5	complement factor H-related 5
C1orf53	chromosome 1 open reading frame 53
NEK7	NIMA-related kinase 7
PTPRC	protein tyrosine phosphatase, receptor type, C
NR5A2	nuclear receptor subfamily 5, group A, member 2
---	---
---	---
CAMSAP2	calmodulin regulated spectrin-associated protein family, member 2
GPR25	G protein-coupled receptor 25
C1orf106	chromosome 1 open reading frame 106
RPS10P7	ribosomal protein S10 pseudogene 7
NAV1	neuron navigator 1
---	---
IPO9	importin 9
SHISA4	shisa family member 4
ELF3	E74-like factor 3 (ets domain transcription factor, epithelial-specific )
TIMM17A	translocase of inner mitochondrial membrane 17 homolog A (yeast)
RNPEP	arginyl aminopeptidase (aminopeptidase B)
---	---
LGR6	leucine-rich repeat containing G protein-coupled receptor 6
PPP1R12B	protein phosphatase 1, regulatory subunit 12B
---	---
---	---
TMEM183A // TMEM183B	transmembrane protein 183A // transmembrane protein 183B
ADORA1	adenosine A1 receptor
BTG2	BTG family, member 2
PRELP	proline/arginine-rich end leucine-rich repeat protein
ATP2B4	ATPase, Ca++ transporting, plasma membrane 4
LINC00260	long intergenic non-protein coding RNA 260
LAX1	lymphocyte transmembrane adaptor 1
ZC3H11A	zinc finger CCCH-type containing 11A
SNRPE	small nuclear ribonucleoprotein polypeptide E
SOX13	SRY (sex determining region Y)-box 13
---	---
NFASC	neurofascin
CDK18	cyclin-dependent kinase 18
---	---
MFSD4	major facilitator superfamily domain containing 4
---	---
---	---
---	---
---	---
FAM72A	family with sequence similarity 72, member A
CTSE	cathepsin E
SRGAP2 // SRGAP2C	SLIT-ROBO Rho GTPase activating protein 2 // SLIT-ROBO Rho GTPase activating protein 2C
IKBKE	inhibitor of kappa light polypeptide gene enhancer in B-cells, kinase epsilon
---	---
RASSF5	Ras association (RalGDS/AF-6) domain family member 5
DYRK3	dual-specificity tyrosine-(Y)-phosphorylation regulated kinase 3
MAPKAPK2	mitogen-activated protein kinase-activated protein kinase 2
IL19	interleukin 19
---	---
PFKFB2	6-phosphofructo-2-kinase/fructose-2,6-biphosphatase 2
C4BPB	complement component 4 binding protein, beta
C4BPA	complement component 4 binding protein, alpha
CD55	CD55 molecule, decay accelerating factor for complement (Cromer blood group)
CR1	complement component (3b/4b) receptor 1 (Knops blood group)
CR1L	complement component (3b/4b) receptor 1-like
CD46	CD46 molecule, complement regulatory protein
MIR205HG	MIR205 host gene (non-protein coding)
CAMK1G	calcium/calmodulin-dependent protein kinase IG
G0S2	G0/G1 switch 2
HSD11B1	hydroxysteroid (11-beta) dehydrogenase 1
TRAF3IP3	TRAF3 interacting protein 3
DIEXF	digestive organ expansion factor homolog (zebrafish)
HHAT	hedgehog acyltransferase
RCOR3	REST corepressor 3
---	---
TRAF5	TNF receptor-associated factor 5
LINC00467	long intergenic non-protein coding RNA 467
DTL	denticleless E3 ubiquitin protein ligase homolog (Drosophila)
PPP2R5A	protein phosphatase 2, regulatory subunit B', alpha
NENF	neudesin neurotrophic factor
ATF3	activating transcription factor 3
TATDN3	TatD DNase domain containing 3
FLVCR1	feline leukemia virus subgroup C cellular receptor 1
RPS6KC1	ribosomal protein S6 kinase, 52kDa, polypeptide 1
PROX1	prospero homeobox 1
SMYD2	SET and MYND domain containing 2
CENPF	centromere protein F, 350/400kDa
KCTD3	potassium channel tetramerization domain containing 3
---	---
RRP15	ribosomal RNA processing 15 homolog (S. cerevisiae)
TGFB2	transforming growth factor, beta 2
LYPLAL1	lysophospholipase-like 1
---	---
IARS2	isoleucyl-tRNA synthetase 2, mitochondrial
MARK1	MAP/microtubule affinity-regulating kinase 1
C1orf115	chromosome 1 open reading frame 115
MARC2	mitochondrial amidoxime reducing component 2
MARC1	mitochondrial amidoxime reducing component 1
HLX	H2.0-like homeobox
MIA3	melanoma inhibitory activity family, member 3
BROX	BRO1 domain and CAAX motif containing
FAM177B	family with sequence similarity 177, member B
DISP1	dispatched homolog 1 (Drosophila)
CAPN2	calpain 2, (m/II) large subunit
---	---
---	---
FBXO28	F-box protein 28
DEGS1	delta(4)-desaturase, sphingolipid 1
CNIH4	cornichon family AMPA receptor auxiliary protein 4
---	---
---	---
SRP9	signal recognition particle 9kDa
EPHX1	epoxide hydrolase 1, microsomal (xenobiotic)
H3F3A // H3F3AP4	H3 histone, family 3A // H3 histone, family 3A, pseudogene 4
---	---
PSEN2	presenilin 2
ADCK3	aarF domain containing kinase 3
---	---
ZNF678	zinc finger protein 678
ARF1	ADP-ribosylation factor 1
---	---
---	---
---	---
GUK1	guanylate kinase 1
GJC2	gap junction protein, gamma 2, 47kDa
RNF187	ring finger protein 187
RAB4A // SPHAR	RAB4A, member RAS oncogene family // S-phase response (cyclin related)
URB2	URB2 ribosome biogenesis 2 homolog (S. cerevisiae)
GALNT2	polypeptide N-acetylgalactosaminyltransferase 2
COG2	component of oligomeric golgi complex 2
---	---
ARV1	ARV1 homolog (S. cerevisiae)
GNPAT	glyceronephosphate O-acyltransferase
SPRTN	SprT-like N-terminal domain
DISC1 // TSNAX	disrupted in schizophrenia 1 // translin-associated factor X
---	---
MAP10	microtubule-associated protein 10
NTPCR	nucleoside-triphosphatase, cancer-related
---	---
KCNK1	potassium channel, subfamily K, member 1
COA6	cytochrome c oxidase assembly factor 6 homolog (S. cerevisiae)
GGPS1	geranylgeranyl diphosphate synthase 1
TBCE	tubulin folding cofactor E
GPR137B	G protein-coupled receptor 137B
EDARADD	EDAR-associated death domain
LGALS8	lectin, galactoside-binding, soluble, 8
ACTN2	actinin, alpha 2
MTR	5-methyltetrahydrofolate-homocysteine methyltransferase
RYR2	ryanodine receptor 2 (cardiac)
CHRM3	cholinergic receptor, muscarinic 3
KMO	kynurenine 3-monooxygenase (kynurenine 3-hydroxylase)
EXO1	exonuclease 1
SDCCAG8	serologically defined colon cancer antigen 8
---	---
ZBTB18	zinc finger and BTB domain containing 18
C1orf101	chromosome 1 open reading frame 101
DESI2	desumoylating isopeptidase 2
COX20	COX20 cytochrome C oxidase assembly factor
EFCAB2	EF-hand calcium binding domain 2
KIF26B	kinesin family member 26B
CNST	consortin, connexin sorting protein
---	---
SCCPDH	saccharopine dehydrogenase (putative)
---	---
LINC01341	long intergenic non-protein coding RNA 1341
NLRP3	NLR family, pyrin domain containing 3
OR2W5	olfactory receptor, family 2, subfamily W, member 5
OR2W3 // TRIM58	olfactory receptor, family 2, subfamily W, member 3 // tripartite motif containing 58
OR2M4	olfactory receptor, family 2, subfamily M, member 4
ZNF672	zinc finger protein 672
PGBD2	piggyBac transposable element derived 2
---	---
FAM41C	family with sequence similarity 41, member C
---	---
NOC2L	nucleolar complex associated 2 homolog (S. cerevisiae)
SDF4	stromal cell derived factor 4
FAM132A	family with sequence similarity 132, member A
UBE2J2	ubiquitin-conjugating enzyme E2, J2
ACAP3	ArfGAP with coiled-coil, ankyrin repeat and PH domains 3
CPSF3L	cleavage and polyadenylation specific factor 3-like
DVL1	dishevelled segment polarity protein 1
MXRA8	matrix-remodelling associated 8
AURKAIP1	aurora kinase A interacting protein 1
CCNL2	cyclin L2
MRPL20	mitochondrial ribosomal protein L20
ANKRD65	ankyrin repeat domain 65
SSU72	SSU72 RNA polymerase II CTD phosphatase homolog (S. cerevisiae)
---	---
NADK	NAD kinase
---	---
---	---
MORN1	MORN repeat containing 1
PEX10	peroxisomal biogenesis factor 10
PANK4	pantothenate kinase 4
---	---
MMEL1	membrane metallo-endopeptidase-like 1
MEGF6	multiple EGF-like-domains 6
WRAP73	WD repeat containing, antisense to TP73
TP73-AS1	TP73 antisense RNA 1
LRRC47	leucine rich repeat containing 47
CEP104	centrosomal protein 104kDa
C1orf174	chromosome 1 open reading frame 174
---	---
CHD5	chromodomain helicase DNA binding protein 5
RPL22	ribosomal protein L22
ICMT	isoprenylcysteine carboxyl methyltransferase
ACOT7	acyl-CoA thioesterase 7
NOL9	nucleolar protein 9
KLHL21	kelch-like family member 21
DNAJC11	DnaJ (Hsp40) homolog, subfamily C, member 11
---	---
ERRFI1	ERBB receptor feedback inhibitor 1
RERE	arginine-glutamic acid dipeptide (RE) repeats
---	---
ENO1	enolase 1, (alpha)
SLC2A7	solute carrier family 2 (facilitated glucose transporter), member 7
GPR157	G protein-coupled receptor 157
CLSTN1	calsyntenin 1
CTNNBIP1	catenin, beta interacting protein 1
LZIC	leucine zipper and CTNNBIP1 domain containing
DFFA	DNA fragmentation factor, 45kDa, alpha polypeptide
CASZ1	castor zinc finger 1
MASP2	mannan-binding lectin serine peptidase 2
SRM	spermidine synthase
EXOSC10	exosome component 10
MTOR	mechanistic target of rapamycin (serine/threonine kinase)
FBXO2	F-box protein 2
MAD2L2	MAD2 mitotic arrest deficient-like 2 (yeast)
MTHFR	methylenetetrahydrofolate reductase (NAD(P)H)
NPPB	natriuretic peptide B
KIAA2013	KIAA2013
DHRS3	dehydrogenase/reductase (SDR family) member 3
HNRNPCL1	heterogeneous nuclear ribonucleoprotein C-like 1
PRAMEF4	PRAME family member 4
HNRNPCL2	heterogeneous nuclear ribonucleoprotein C-like 2
---	---
CASP9	caspase 9, apoptosis-related cysteine peptidase
AGMAT	agmatine ureohydrolase (agmatinase)
---	---
ZBTB17	zinc finger and BTB domain containing 17
EPHA2	EPH receptor A2
RSG1	REM2 and RAB-like small GTPase 1
FBXO42	F-box protein 42
SPATA21	spermatogenesis associated 21
CROCCP3	ciliary rootlet coiled-coil, rootletin pseudogene 3
CROCCP2	ciliary rootlet coiled-coil, rootletin pseudogene 2
MST1L	macrophage stimulating 1-like
MFAP2	microfibrillar-associated protein 2
ATP13A2	ATPase type 13A2
SDHB	succinate dehydrogenase complex, subunit B, iron sulfur (Ip)
RCC2	regulator of chromosome condensation 2
ALDH4A1	aldehyde dehydrogenase 4 family, member A1
IFFO2	intermediate filament family orphan 2
UBR4	ubiquitin protein ligase E3 component n-recognin 4
EMC1	ER membrane protein complex subunit 1
AKR7L	aldo-keto reductase family 7-like
AKR7A3	aldo-keto reductase family 7, member A3 (aflatoxin aldehyde reductase)
AKR7A2	aldo-keto reductase family 7, member A2 (aflatoxin aldehyde reductase)
CAPZB	capping protein (actin filament) muscle Z-line, beta
---	---
---	---
TMCO4	transmembrane and coiled-coil domains 4
PLA2G2A	phospholipase A2, group IIA (platelets, synovial fluid)
LINC01141	long intergenic non-protein coding RNA 1141
MUL1	mitochondrial E3 ubiquitin protein ligase 1
DDOST // PINK1-AS	dolichyl-diphosphooligosaccharide--protein glycosyltransferase subunit (non-catalytic) // PINK1 antisense RNA
KIF17	kinesin family member 17
SH2D5	SH2 domain containing 5
HP1BP3	heterochromatin protein 1, binding protein 3
EIF4G3	eukaryotic translation initiation factor 4 gamma, 3
ECE1	endothelin converting enzyme 1
---	---
RAP1GAP	RAP1 GTPase activating protein
USP48	ubiquitin specific peptidase 48
HSPG2	heparan sulfate proteoglycan 2
WNT4	wingless-type MMTV integration site family, member 4
---	---
LUZP1	leucine zipper protein 1
HNRNPR	heterogeneous nuclear ribonucleoprotein R
ZNF436	zinc finger protein 436
TCEA3	transcription elongation factor A (SII), 3
ASAP3	ArfGAP with SH3 domain, ankyrin repeat and PH domain 3
---	---
E2F2	E2F transcription factor 2
ID3	inhibitor of DNA binding 3, dominant negative helix-loop-helix protein
TCEB3-AS1	TCEB3 antisense RNA 1
GALE	UDP-galactose-4-epimerase
HMGCL	3-hydroxymethyl-3-methylglutaryl-CoA lyase
FUCA1	fucosidase, alpha-L- 1, tissue
IL22RA1	interleukin 22 receptor, alpha 1
IFNLR1	interferon, lambda receptor 1
STPG1	sperm-tail PG-rich repeat containing 1
RUNX3	runt-related transcription factor 3
SYF2	SYF2 pre-mRNA-splicing factor
RSRP1	arginine/serine-rich protein 1
---	---
---	---
---	---
---	---
AUNIP	aurora kinase A and ninein interacting protein
PAQR7	progestin and adipoQ receptor family member VII
STMN1	stathmin 1
PAFAH2	platelet-activating factor acetylhydrolase 2, 40kDa
SLC30A2	solute carrier family 30 (zinc transporter), member 2
TRIM63	tripartite motif containing 63, E3 ubiquitin protein ligase
UBXN11	UBX domain protein 11
AIM1L	absent in melanoma 1-like
---	---
GPN2	GPN-loop GTPase 2
GPATCH3	G patch domain containing 3
NR0B2	nuclear receptor subfamily 0, group B, member 2
SLC9A1	solute carrier family 9, subfamily A (NHE1, cation proton antiporter 1), member 1
MAP3K6	mitogen-activated protein kinase kinase kinase 6
FCN3	ficolin (collagen/fibrinogen domain containing) 3
CD164L2	CD164 sialomucin-like 2
WASF2	WAS protein family, member 2
AHDC1	AT hook, DNA binding motif, containing 1
FGR	FGR proto-oncogene, Src family tyrosine kinase
IFI6	interferon, alpha-inducible protein 6
RPA2	replication protein A2, 32kDa
EYA3	EYA transcriptional coactivator and phosphatase 3
---	---
PTAFR	platelet-activating factor receptor
DNAJC8	DnaJ (Hsp40) homolog, subfamily C, member 8
SNHG12	small nucleolar RNA host gene 12 (non-protein coding)
TAF12	TAF12 RNA polymerase II, TATA box binding protein (TBP)-associated factor, 20kDa
SRSF4	serine/arginine-rich splicing factor 4
MECR	mitochondrial trans-2-enoyl-CoA reductase
LAPTM5	lysosomal protein transmembrane 5
SDC3	syndecan 3
PUM1	pumilio RNA-binding family member 1
SNRNP40	small nuclear ribonucleoprotein 40kDa (U5)
FABP3	fatty acid binding protein 3, muscle and heart (mammary-derived growth inhibitor)
PEF1	penta-EF-hand domain containing 1
COL16A1	collagen, type XVI, alpha 1
BAI2	brain-specific angiogenesis inhibitor 2
PTP4A2	protein tyrosine phosphatase type IVA, member 2
TMEM234	transmembrane protein 234
MTMR9LP	myotubularin related protein 9-like, pseudogene
MARCKSL1	MARCKS-like 1
BSDC1	BSD domain containing 1
---	---
ZBTB8OS	zinc finger and BTB domain containing 8 opposite strand
SYNC	syncoilin, intermediate filament protein
YARS	tyrosyl-tRNA synthetase
FNDC5	fibronectin type III domain containing 5
TMEM54	transmembrane protein 54
RNF19B	ring finger protein 19B
AK2	adenylate kinase 2
MIR3605 // PHC2	microRNA 3605 // polyhomeotic homolog 2 (Drosophila)
SMIM12	small integral membrane protein 12
ZMYM6 // ZMYM6NB	zinc finger, MYM-type 6 // ZMYM6 neighbor
KIAA0319L	KIAA0319-like
PSMB2	proteasome (prosome, macropain) subunit, beta type, 2
CLSPN	claspin
TRAPPC3	trafficking protein particle complex 3
STK40	serine/threonine kinase 40
LSM10	LSM10, U7 small nuclear RNA associated
OSCP1	organic solute carrier partner 1
MRPS15	mitochondrial ribosomal protein S15
CSF3R	colony stimulating factor 3 receptor (granulocyte)
MEAF6	MYST/Esa1-associated factor 6
SNIP1	Smad nuclear interacting protein 1
GNL2	guanine nucleotide binding protein-like 2 (nucleolar)
RSPO1	R-spondin 1
C1orf109	chromosome 1 open reading frame 109
YRDC	yrdC N(6)-threonylcarbamoyltransferase domain containing
MTF1	metal-regulatory transcription factor 1
INPP5B	inositol polyphosphate-5-phosphatase, 75kDa
SF3A3	splicing factor 3a, subunit 3, 60kDa
FHL3	four and a half LIM domains 3
GJA9 // MYCBP // RRAGC	gap junction protein, alpha 9, 59kDa // MYC binding protein // Ras-related GTP binding C
PPIEL	peptidylprolyl isomerase E-like pseudogene
PABPC4	poly(A) binding protein, cytoplasmic 4 (inducible form)
HEYL	hes-related family bHLH transcription factor with YRPW motif-like
NT5C1A	5'-nucleotidase, cytosolic IA
BMP8B	bone morphogenetic protein 8b
TRIT1	tRNA isopentenyltransferase 1
PPT1	palmitoyl-protein thioesterase 1
---	---
RIMS3	regulating synaptic membrane exocytosis 3
NFYC-AS1	NFYC antisense RNA 1
CITED4	Cbp/p300-interacting transactivator, with Glu/Asp-rich carboxy-terminal domain, 4
SCMH1	sex comb on midleg homolog 1 (Drosophila)
---	---
HIVEP3	human immunodeficiency virus type I enhancer binding protein 3
FOXJ3	forkhead box J3
ZMYND12	zinc finger, MYND-type containing 12
CLDN19	claudin 19
LEPRE1	leucine proline-enriched proteoglycan (leprecan) 1
CCDC23	coiled-coil domain containing 23
SLC2A1	solute carrier family 2 (facilitated glucose transporter), member 1
EBNA1BP2	EBNA1 binding protein 2
C1orf210	chromosome 1 open reading frame 210
ELOVL1	ELOVL fatty acid elongase 1
MED8	mediator complex subunit 8
---	---
HYI	hydroxypyruvate isomerase (putative)
KDM4A-AS1	KDM4A antisense RNA 1
SLC6A9	solute carrier family 6 (neurotransmitter transporter, glycine), member 9
ERI3	ERI1 exoribonuclease family member 3
TMEM53	transmembrane protein 53
PTCH2	patched 2
EIF2B3	eukaryotic translation initiation factor 2B, subunit 3 gamma, 58kDa
HECTD3	HECT domain containing E3 ubiquitin protein ligase 3
ZSWIM5	zinc finger, SWIM-type containing 5
MUTYH	mutY homolog
TESK2	testis-specific kinase 2
CCDC163P	coiled-coil domain containing 163, pseudogene
PRDX1	peroxiredoxin 1
CCDC17	coiled-coil domain containing 17
---	---
GPBP1L1	GC-rich promoter binding protein 1-like 1
IPP	intracisternal A particle-promoted polypeptide
PIK3R3	phosphoinositide-3-kinase, regulatory subunit 3 (gamma)
POMGNT1	protein O-linked mannose N-acetylglucosaminyltransferase 1 (beta 1,2-)
LRRC41	leucine rich repeat containing 41
KNCN	kinocilin
ATPAF1 // EFCAB14	ATP synthase mitochondrial F1 complex assembly factor 1 // EF-hand calcium binding domain 14
CYP4Z2P	cytochrome P450, family 4, subfamily Z, polypeptide 2, pseudogene
CYP4A11	cytochrome P450, family 4, subfamily A, polypeptide 11
PDZK1IP1	PDZK1 interacting protein 1
TAL1	T-cell acute lymphocytic leukemia 1
STIL	SCL/TAL1 interrupting locus
SPATA6	spermatogenesis associated 6
---	---
BEND5	BEN domain containing 5
FAF1	Fas (TNFRSF6) associated factor 1
---	---
TTC39A	tetratricopeptide repeat domain 39A
EPS15	epidermal growth factor receptor pathway substrate 15
NRD1	nardilysin (N-arginine dibasic convertase)
---	---
RAB3B	RAB3B, member RAS oncogene family
KTI12 // TXNDC12	KTI12 homolog, chromatin associated (S. cerevisiae) // thioredoxin domain containing 12 (endoplasmic reticulum)
CC2D1B	coiled-coil and C2 domain containing 1B
ORC1	origin recognition complex, subunit 1
ZCCHC11	zinc finger, CCHC domain containing 11
COA7	cytochrome c oxidase assembly factor 7 (putative)
ECHDC2	enoyl CoA hydratase domain containing 2
SLC1A7	solute carrier family 1 (glutamate transporter), member 7
C1orf123	chromosome 1 open reading frame 123
MAGOH	mago-nashi homolog, proliferation-associated (Drosophila)
LRP8	low density lipoprotein receptor-related protein 8, apolipoprotein e receptor
NDC1	NDC1 transmembrane nucleoporin
YIPF1	Yip1 domain family, member 1
HSPB11	heat shock protein family B (small), member 11
TMEM59	transmembrane protein 59
CDCP2 // CYB5RL	CUB domain containing protein 2 // cytochrome b5 reductase-like
---	---
SSBP3	single stranded DNA binding protein 3
PARS2	prolyl-tRNA synthetase 2, mitochondrial (putative)
TTC22	tetratricopeptide repeat domain 22
DHCR24	24-dehydrocholesterol reductase
USP24	ubiquitin specific peptidase 24
PPAP2B	phosphatidic acid phosphatase type 2B
C1orf168	chromosome 1 open reading frame 168
C8B	complement component 8, beta polypeptide
DAB1	Dab, reelin signal transducer, homolog 1 (Drosophila)
OMA1	OMA1 zinc metallopeptidase
TACSTD2	tumor-associated calcium signal transducer 2
MYSM1	Myb-like, SWIRM and MPN domains 1
JUN	jun proto-oncogene
CYP2J2	cytochrome P450, family 2, subfamily J, polypeptide 2
---	---
TM2D1	TM2 domain containing 1
DOCK7	dedicator of cytokinesis 7
ITGB3BP	integrin beta 3 binding protein (beta3-endonexin)
---	---
JAK1	Janus kinase 1
---	---
---	---
WDR78	WD repeat domain 78
SLC35D1	solute carrier family 35 (UDP-GlcA/UDP-GalNAc transporter), member D1
GNG12	guanine nucleotide binding protein (G protein), gamma 12
SERBP1	SERPINE1 mRNA binding protein 1
WLS	wntless Wnt ligand secretion mediator
DEPDC1	DEP domain containing 1
LRRC40	leucine rich repeat containing 40
ANKRD13C	ankyrin repeat domain 13C
ZRANB2	zinc finger, RAN-binding domain containing 2
---	---
CRYZ	crystallin, zeta (quinone reductase)
SLC44A5	solute carrier family 44, member 5
---	---
---	---
PIGK	phosphatidylinositol glycan anchor biosynthesis, class K
ZZZ3	zinc finger, ZZ-type containing 3
USP33	ubiquitin specific peptidase 33
FUBP1	far upstream element (FUSE) binding protein 1
ELTD1	EGF, latrophilin and seven transmembrane domain containing 1
---	---
---	---
---	---
TTLL7	tubulin tyrosine ligase-like family, member 7
---	---
GNG5	guanine nucleotide binding protein (G protein), gamma 5
CTBS	chitobiase, di-N-acetyl-
SSX2IP	synovial sarcoma, X breakpoint 2 interacting protein
---	---
---	---
SYDE2	synapse defective 1, Rho GTPase, homolog 2 (C. elegans)
C1orf52	chromosome 1 open reading frame 52
BCL10	B-cell CLL/lymphoma 10
DDAH1	dimethylarginine dimethylaminohydrolase 1
---	---
ZNHIT6	zinc finger, HIT-type containing 6
ODF2L	outer dense fiber of sperm tails 2-like
---	---
GTF2B	general transcription factor IIB
CCBL2 // RBMXL1	cysteine conjugate-beta lyase 2 // RNA binding motif protein, X-linked-like 1
GBP3	guanylate binding protein 3
GBP1	guanylate binding protein 1, interferon-inducible
GBP2 // GBP7	guanylate binding protein 2, interferon-inducible // guanylate binding protein 7
GBP4	guanylate binding protein 4
GBP5	guanylate binding protein 5
BARHL2	BarH-like homeobox 2
ZNF644	zinc finger protein 644
TGFBR3	transforming growth factor, beta receptor III
EVI5	ecotropic viral integration site 5
GLMN	glomulin, FKBP associated protein
GFI1	growth factor independent 1 transcription repressor
FAM69A	family with sequence similarity 69, member A
TMED5	transmembrane emp24 protein transport domain containing 5
---	---
BCAR3	breast cancer anti-estrogen resistance 3
---	---
DNTTIP2	deoxynucleotidyltransferase, terminal, interacting protein 2
GCLM	glutamate-cysteine ligase, modifier subunit
ARHGAP29	Rho GTPase activating protein 29
F3	coagulation factor III (thromboplastin, tissue factor)
LINC01057	long intergenic non-protein coding RNA 1057
CNN3	calponin 3, acidic
ALG14	ALG14, UDP-N-acetylglucosaminyltransferase subunit
---	---
DPYD	dihydropyrimidine dehydrogenase
FRRS1	ferric-chelate reductase 1
SASS6	spindle assembly 6 homolog (C. elegans)
LRRC39	leucine rich repeat containing 39
DBT	dihydrolipoamide branched chain transacylase E2
EXTL2	exostosin-like glycosyltransferase 2
DPH5	diphthamide biosynthesis 5
---	---
COL11A1	collagen, type XI, alpha 1
VAV3	vav 3 guanine nucleotide exchange factor
SLC25A24	solute carrier family 25 (mitochondrial carrier; phosphate carrier), member 24
NBPF4	neuroblastoma breakpoint family, member 4
HENMT1	HEN1 methyltransferase homolog 1 (Arabidopsis)
AKNAD1 // CLCC1	AKNA domain containing 1 // chloride channel CLIC-like 1
WDR47	WD repeat domain 47
TAF13	TAF13 RNA polymerase II, TATA box binding protein (TBP)-associated factor, 18kDa
PSRC1	proline/serine-rich coiled-coil 1
SORT1	sortilin 1
PSMA5	proteasome (prosome, macropain) subunit, alpha type, 5
GSTM3	glutathione S-transferase mu 3 (brain)
GNAT2	guanine nucleotide binding protein (G protein), alpha transducing activity polypeptide 2
EPS8L3	EPS8-like 3
---	---
SLC16A4	solute carrier family 16, member 4
LAMTOR5	late endosomal/lysosomal adaptor, MAPK and MTOR activator 5
KCNA3	potassium voltage-gated channel, shaker-related subfamily, member 3
---	---
LRIF1	ligand dependent nuclear receptor interacting factor 1
DRAM2	DNA-damage regulated autophagy modulator 2
DENND2D	DENN/MADD domain containing 2D
OVGP1	oviductal glycoprotein 1, 120kDa
---	---
WDR77	WD repeat domain 77
ADORA3	adenosine A3 receptor
FAM212B	family with sequence similarity 212, member B
---	---
KCND3	potassium voltage-gated channel, Shal-related subfamily, member 3
ST7L	suppression of tumorigenicity 7 like
RHOC	ras homolog family member C
---	---
SLC16A1	solute carrier family 16 (monocarboxylate transporter), member 1
PHTF1	putative homeodomain transcription factor 1
RSBN1	round spermatid basic protein 1
PTPN22	protein tyrosine phosphatase, non-receptor type 22 (lymphoid)
BCL2L15	BCL2-like 15
AP4B1	adaptor-related protein complex 4, beta 1 subunit
BCAS2 // DENND2C	breast carcinoma amplified sequence 2 // DENN/MADD domain containing 2C
TRIM33	tripartite motif containing 33
AMPD1	adenosine monophosphate deaminase 1
CSDE1	cold shock domain containing E1, RNA-binding
NRAS	neuroblastoma RAS viral (v-ras) oncogene homolog
SIKE1	suppressor of IKBKE 1
NGF	nerve growth factor (beta polypeptide)
CASQ2	calsequestrin 2 (cardiac muscle)
ATP1A1-AS1	ATP1A1 antisense RNA 1
---	---
CD58	CD58 molecule
IGSF3	immunoglobulin superfamily, member 3
TRIM45	tripartite motif containing 45
VTCN1	V-set domain containing T cell activation inhibitor 1
---	---
GDAP2	ganglioside induced differentiation associated protein 2
TBX15	T-box 15
WARS2	tryptophanyl tRNA synthetase 2, mitochondrial
LINC00622	long intergenic non-protein coding RNA 622
HMGCS2	3-hydroxy-3-methylglutaryl-CoA synthase 2 (mitochondrial)
NBPF7	neuroblastoma breakpoint family, member 7
---	---
NOTCH2	notch 2
ANKRD20A12P	ankyrin repeat domain 20 family, member A12, pseudogene
---	---
FAM72D	family with sequence similarity 72, member D
---	---
PDE4DIP	phosphodiesterase 4D interacting protein
---	---
POLR3GL	polymerase (RNA) III (DNA directed) polypeptide G (32kD)-like
POLR3C	polymerase (RNA) III (DNA directed) polypeptide C (62kD)
CD160	CD160 molecule
---	---
PRKAB2	protein kinase, AMP-activated, beta 2 non-catalytic subunit
FMO5	flavin containing monooxygenase 5
ACP6	acid phosphatase 6, lysophosphatidic
GJA5	gap junction protein, alpha 5, 40kDa
---	---
---	---
---	---
HIST2H2BC	histone cluster 2, H2bc (pseudogene)
HIST2H2AB // HIST2H2BE	histone cluster 2, H2ab // histone cluster 2, H2be
SF3B4	splicing factor 3b, subunit 4, 49kDa
MTMR11	myotubularin related protein 11
OTUD7B	OTU deubiquitinase 7B
ANP32E	acidic (leucine-rich) nuclear phosphoprotein 32 family, member E
APH1A	APH1A gamma secretase subunit
MCL1	myeloid cell leukemia 1
ENSA	endosulfine alpha
GOLPH3L	golgi phosphoprotein 3-like
HORMAD1	HORMA domain containing 1
CTSS	cathepsin S
CTSK	cathepsin K
ARNT	aryl hydrocarbon receptor nuclear translocator
CERS2	ceramide synthase 2
FAM63A	family with sequence similarity 63, member A
CDC42SE1	CDC42 small effector 1
SEMA6C	sema domain, transmembrane domain (TM), and cytoplasmic domain, (semaphorin) 6C
LYSMD1	LysM, putative peptidoglycan-binding, domain containing 1
VPS72	vacuolar protein sorting 72 homolog (S. cerevisiae)
PI4KB	phosphatidylinositol 4-kinase, catalytic, beta
RFX5	regulatory factor X, 5 (influences HLA class II expression)
SELENBP1	selenium binding protein 1
POGZ	pogo transposable element with ZNF domain
TDRKH	tudor and KH domain containing
MRPL9	mitochondrial ribosomal protein L9
LINGO4	leucine rich repeat and Ig domain containing 4
RORC	RAR-related orphan receptor C
THEM4	thioesterase superfamily member 4
S100A10	S100 calcium binding protein A10
S100A11	S100 calcium binding protein A11
CRNN	cornulin
LCE3E	late cornified envelope 3E
LCE3D	late cornified envelope 3D
S100A12	S100 calcium binding protein A12
S100A8	S100 calcium binding protein A8
S100A6	S100 calcium binding protein A6
S100A4	S100 calcium binding protein A4
S100A16	S100 calcium binding protein A16
S100A14	S100 calcium binding protein A14
S100A13	S100 calcium binding protein A13
ILF2	interleukin enhancer binding factor 2
GATAD2B	GATA zinc finger domain containing 2B
DENND4B	DENN/MADD domain containing 4B
CRTC2	CREB regulated transcription coactivator 2
SLC39A1	solute carrier family 39 (zinc transporter), member 1
JTB	jumping translocation breakpoint
RAB13	RAB13, member RAS oncogene family
TPM3	tropomyosin 3
C1orf43	chromosome 1 open reading frame 43
SHE	Src homology 2 domain containing E
UBE2Q1	ubiquitin-conjugating enzyme E2Q family member 1
ADAR	adenosine deaminase, RNA-specific
KCNN3	potassium intermediate/small conductance calcium-activated channel, subfamily N, member 3
MUC1	mucin 1, cell surface associated
PMVK	phosphomevalonate kinase
PBXIP1	pre-B-cell leukemia homeobox interacting protein 1
PYGO2	pygopus family PHD finger 2
SHC1	SHC (Src homology 2 domain containing) transforming protein 1
KRTCAP2	keratinocyte associated protein 2
THBS3	thrombospondin 3
---	---
GBA // GBAP1	glucosidase, beta, acid // glucosidase, beta, acid pseudogene 1
SCAMP3	secretory carrier membrane protein 3
CLK2	CDC-like kinase 2
PKLR	pyruvate kinase, liver and RBC
ASH1L	ash1 (absent, small, or homeotic)-like (Drosophila)
---	---
---	---
YY1AP1	YY1 associated protein 1
GON4L	gon-4-like (C. elegans)
RIT1	Ras-like without CAAX 1
KIAA0907	KIAA0907
ARHGEF2	Rho/Rac guanine nucleotide exchange factor (GEF) 2
SSR2	signal sequence receptor, beta (translocon-associated protein beta)
UBQLN4	ubiquilin 4
PAQR6	progestin and adipoQ receptor family member VI
SMG5	SMG5 nonsense mediated mRNA decay factor
CCT3	chaperonin containing TCP1, subunit 3 (gamma)
MEF2D	myocyte enhancer factor 2D
IQGAP3	IQ motif containing GTPase activating protein 3
GPATCH4	G patch domain containing 4
ISG20L2	interferon stimulated exonuclease gene 20kDa-like 2
MRPL24	mitochondrial ribosomal protein L24
HDGF	hepatoma-derived growth factor
SH2D2A	SH2 domain containing 2A
ARHGEF11	Rho guanine nucleotide exchange factor (GEF) 11
ETV3	ets variant 3
CD5L	CD5 molecule-like
---	---
CADM3-AS1	CADM3 antisense RNA 1
CRP	C-reactive protein, pentraxin-related
IGSF9	immunoglobulin superfamily, member 9
SLAMF9	SLAM family member 9
---	---
PIGM	phosphatidylinositol glycan anchor biosynthesis, class M
IGSF8	immunoglobulin superfamily, member 8
---	---
DCAF8 // PEX19	DDB1 and CUL4 associated factor 8 // peroxisomal biogenesis factor 19
COPA	coatomer protein complex, subunit alpha
SLAMF6	SLAM family member 6
CD84	CD84 molecule
SLAMF1	signaling lymphocytic activation molecule family member 1
CD48	CD48 molecule
CD244	CD244 molecule, natural killer cell receptor 2B4
F11R // TSTD1	F11 receptor // thiosulfate sulfurtransferase (rhodanese)-like domain containing 1
USF1	upstream transcription factor 1
ARHGAP30	Rho GTPase activating protein 30
PVRL4	poliovirus receptor-related 4
PFDN2	prefoldin subunit 2
DEDD	death effector domain containing
B4GALT3	UDP-Gal:betaGlcNAc beta 1,4- galactosyltransferase, polypeptide 3
ADAMTS4	ADAM metallopeptidase with thrombospondin type 1 motif, 4
APOA2	apolipoprotein A-II
NR1I3	nuclear receptor subfamily 1, group I, member 3
MPZ	myelin protein zero
FCGR3A	Fc fragment of IgG, low affinity IIIa, receptor (CD16a)
FCGR3B	Fc fragment of IgG, low affinity IIIb, receptor (CD16b)
RPL31P11	ribosomal protein L31 pseudogene 11
OLFML2B	olfactomedin-like 2B
ALDH9A1	aldehyde dehydrogenase 9 family, member A1
TMCO1	transmembrane and coiled-coil domains 1
TADA1	transcriptional adaptor 1
ILDR2	immunoglobulin-like domain containing receptor 2
GPA33	glycoprotein A33 (transmembrane)
CD247	CD247 molecule
CREG1	cellular repressor of E1A-stimulated genes 1
ADCY10	adenylate cyclase 10 (soluble)
ANKRD36BP1	ankyrin repeat domain 36B pseudogene 1
---	---
DPT	dermatopontin
NME7	NME/NM23 family member 7
CCDC181	coiled-coil domain containing 181
SLC19A2	solute carrier family 19 (thiamine transporter), member 2
F5	coagulation factor V (proaccelerin, labile factor)
SELP	selectin P (granule membrane protein 140kDa, antigen CD62)
SELL	selectin L
SELE	selectin E
METTL18	methyltransferase like 18
SCYL3	SCY1-like 3 (S. cerevisiae)
KIFAP3	kinesin-associated protein 3
VAMP4	vesicle-associated membrane protein 4
DNM3OS // MIR199A2 // MIR214	DNM3 opposite strand/antisense RNA // microRNA 199a-2 // microRNA 214
PIGC	phosphatidylinositol glycan anchor biosynthesis, class C
---	---
ANKRD45	ankyrin repeat domain 45
GAS5	growth arrest-specific 5 (non-protein coding)
SERPINC1	serpin peptidase inhibitor, clade C (antithrombin), member 1
RC3H1	ring finger and CCCH-type domains 1
---	---
MRPS14	mitochondrial ribosomal protein S14
KIAA0040	KIAA0040
TNR	tenascin R
RFWD2	ring finger and WD repeat domain 2, E3 ubiquitin protein ligase
ASTN1	astrotactin 1
SEC16B	SEC16 homolog B (S. cerevisiae)
RASAL2-AS1	RASAL2 antisense RNA 1
LINC00083	long intergenic non-protein coding RNA 83
ANGPTL1	angiopoietin-like 1
ABL2	ABL proto-oncogene 2, non-receptor tyrosine kinase
---	---
LHX4-AS1	LHX4 antisense RNA 1
ACBD6	acyl-CoA binding domain containing 6
---	---
---	---
GLUL	glutamate-ammonia ligase
RNASEL	ribonuclease L (2',5'-oligoisoadenylate synthetase-dependent)
RGS16	regulator of G-protein signaling 16
NCF2	neutrophil cytosolic factor 2
ARPC5	actin related protein 2/3 complex, subunit 5, 16kDa
COLGALT2	collagen beta(1-O)galactosyltransferase 2
EDEM3	ER degradation enhancer, mannosidase alpha-like 3
FAM129A	family with sequence similarity 129, member A
TRMT1L	tRNA methyltransferase 1 homolog (S. cerevisiae)-like
---	---
IVNS1ABP	influenza virus NS1A binding protein
TPR	translocated promoter region, nuclear basket protein
PTGS2	prostaglandin-endoperoxide synthase 2 (prostaglandin G/H synthase and cyclooxygenase)
UCHL5	ubiquitin carboxyl-terminal hydrolase L5
GLRX2	glutaredoxin 2
B3GALT2	UDP-Gal:betaGlcNAc beta 1,3-galactosyltransferase, polypeptide 2
KCNT2	potassium channel, subfamily T, member 2
F13B	coagulation factor XIII, B polypeptide
ASPM	asp (abnormal spindle) homolog, microcephaly associated (Drosophila)
ZBTB41	zinc finger and BTB domain containing 41
DENND1B	DENN/MADD domain containing 1B
MIR181A1HG	MIR181A1 host gene (non-protein coding)
LINC00862	long intergenic non-protein coding RNA 862
ZNF281	zinc finger protein 281
---	---
KIF14	kinesin family member 14
DDX59	DEAD (Asp-Glu-Ala-Asp) box polypeptide 59
KIF21B	kinesin family member 21B
TMEM9	transmembrane protein 9
TNNT2	troponin T type 2 (cardiac)
LAD1	ladinin 1
TNNI1	troponin I type 1 (skeletal, slow)
PHLDA3	pleckstrin homology-like domain, family A, member 3
CSRP1	cysteine and glycine-rich protein 1
LMOD1	leiomodin 1 (smooth muscle)
ARL8A	ADP-ribosylation factor-like 8A
UBE2T	ubiquitin-conjugating enzyme E2T (putative)
CYB5R1	cytochrome b5 reductase 1
---	---
KDM5B	lysine (K)-specific demethylase 5B
RABIF	RAB interacting factor
KLHL12	kelch-like family member 12
ADIPOR1	adiponectin receptor 1
FMOD	fibromodulin
MYBPH	myosin binding protein H
CHI3L1	chitinase 3-like 1 (cartilage glycoprotein-39)
CHIT1	chitinase 1 (chitotriosidase)
ETNK2	ethanolamine kinase 2
GOLT1A	golgi transport 1A
PLEKHA6	pleckstrin homology domain containing, family A member 6
---	---
PPP1R15B	protein phosphatase 1, regulatory subunit 15B
PIK3C2B	phosphatidylinositol-4-phosphate 3-kinase, catalytic subunit type 2 beta
RBBP5	retinoblastoma binding protein 5
DSTYK	dual serine/threonine and tyrosine protein kinase
NUAK2	NUAK family, SNF1-like kinase, 2
---	---
ELK4 // SLC45A3	ELK4, ETS-domain protein (SRF accessory protein 1) // solute carrier family 45, member 3
NUCKS1	nuclear casein kinase and cyclin-dependent kinase substrate 1
RAB29	RAB29, member RAS oncogene family
SLC41A1	solute carrier family 41 (magnesium transporter), member 1
---	---
C1orf186	chromosome 1 open reading frame 186
C1orf147	chromosome 1 open reading frame 147
EIF2D	eukaryotic translation initiation factor 2D
FAIM3	Fas apoptotic inhibitory molecule 3
PIGR	polymeric immunoglobulin receptor
FCAMR	Fc receptor, IgA, IgM, high affinity
C1orf116	chromosome 1 open reading frame 116
YOD1	YOD1 deubiquitinase
CD34	CD34 molecule
PLXNA2	plexin A2
LAMB3 // MIR4260	laminin, beta 3 // microRNA 4260
C1orf74	chromosome 1 open reading frame 74
IRF6	interferon regulatory factor 6
SLC30A1	solute carrier family 30 (zinc transporter), member 1
LPGAT1	lysophosphatidylglycerol acyltransferase 1
INTS7	integrator complex subunit 7
TMEM206	transmembrane protein 206
BATF3	basic leucine zipper transcription factor, ATF-like 3
NSL1	NSL1, MIS12 kinetochore complex component
SPATA45	spermatogenesis associated 45
FLVCR1-AS1	FLVCR1 antisense RNA 1 (head to head)
ANGEL2	angel homolog 2 (Drosophila)
PROX1-AS1	PROX1 antisense RNA 1
---	---
PTPN14	protein tyrosine phosphatase, non-receptor type 14
---	---
ESRRG	estrogen-related receptor gamma
GPATCH2	G patch domain containing 2
---	---
SLC30A10	solute carrier family 30, member 10
EPRS	glutamyl-prolyl-tRNA synthetase
BPNT1	3'(2'), 5'-bisphosphate nucleotidase 1
RAB3GAP2	RAB3 GTPase activating protein subunit 2 (non-catalytic)
DUSP10	dual specificity phosphatase 10
TAF1A	TATA box binding protein (TBP)-associated factor, RNA polymerase I, A, 48kDa
AIDA	axin interactor, dorsalization associated
---	---
TLR5	toll-like receptor 5
SUSD4	sushi domain containing 4
TP53BP2	tumor protein p53 binding protein 2
---	---
NVL	nuclear VCP-like
WDR26	WD repeat domain 26
LBR	lamin B receptor
ENAH	enabled homolog (Drosophila)
TMEM63A	transmembrane protein 63A
SDE2	SDE2 telomere maintenance homolog (S. pombe)
ACBD3	acyl-CoA binding domain containing 3
LIN9	lin-9 DREAM MuvB core complex component
PARP1	poly (ADP-ribose) polymerase 1
ITPKB	inositol-trisphosphate 3-kinase B
---	---
CDC42BPA	CDC42 binding protein kinase alpha (DMPK-like)
JMJD4	jumonji domain containing 4
---	---
C1orf35	chromosome 1 open reading frame 35
MRPL55	mitochondrial ribosomal protein L55
C1orf145	chromosome 1 open reading frame 145
TRIM11	tripartite motif containing 11
---	---
CCSAP	centriole, cilia and spindle-associated protein
ACTA1	actin, alpha 1, skeletal muscle
NUP133	nucleoporin 133kDa
---	---
ABCB10	ATP-binding cassette, sub-family B (MDR/TAP), member 10
TAF5L	TAF5-like RNA polymerase II, p300/CBP-associated factor (PCAF)-associated factor, 65kDa
PGBD5	piggyBac transposable element derived 5
---	---
AGT	angiotensinogen (serpin peptidase inhibitor, clade A, member 8)
C1orf198	chromosome 1 open reading frame 198
TTC13	tetratricopeptide repeat domain 13
FAM89A	family with sequence similarity 89, member A
C1orf131	chromosome 1 open reading frame 131
---	---
EXOC8	exocyst complex component 8
EGLN1	egl-9 family hypoxia-inducible factor 1
SIPA1L2	signal-induced proliferation-associated 1 like 2
---	---
PCNXL2	pecanex-like 2 (Drosophila)
TARBP1	TAR (HIV-1) RNA binding protein 1
IRF2BP2	interferon regulatory factor 2 binding protein 2
---	---
TOMM20	translocase of outer mitochondrial membrane 20 homolog (yeast)
ARID4B // RBM34	AT rich interactive domain 4B (RBP1-like) // RNA binding motif protein 34
B3GALNT2	beta-1,3-N-acetylgalactosaminyltransferase 2
LYST	lysosomal trafficking regulator
NID1	nidogen 1
ERO1LB	ERO1-like beta (S. cerevisiae)
HEATR1	HEAT repeat containing 1
MT1HL1	metallothionein 1H-like 1
GREM2	gremlin 2, DAN family BMP antagonist
FH	fumarate hydratase
OPN3	opsin 3
MAP1LC3C	microtubule-associated protein 1 light chain 3 gamma
LINC01347	long intergenic non-protein coding RNA 1347
CEP170	centrosomal protein 170kDa
AKT3	v-akt murine thymoma viral oncogene homolog 3
ADSS	adenylosuccinate synthase
HNRNPU-AS1	HNRNPU antisense RNA 1
HNRNPU	heterogeneous nuclear ribonucleoprotein U (scaffold attachment factor A)
SMYD3	SET and MYND domain containing 3
---	---
TFB2M	transcription factor B2, mitochondrial
AHCTF1	AT hook containing transcription factor 1
ZNF669	zinc finger protein 669
ZNF124	zinc finger protein 124
---	---
ZNF496	zinc finger protein 496
OR2M7	olfactory receptor, family 2, subfamily M, member 7
SH3BP5L	SH3-binding domain protein 5-like
ZMYND11	zinc finger, MYND-type containing 11
ZNF692	zinc finger protein 692
PRR26	proline rich 26
GTPBP4	GTP binding protein 4
WDR37	WD repeat domain 37
---	---
LINC00200	long intergenic non-protein coding RNA 200
---	---
PFKP	phosphofructokinase, platelet
AKR1C3	aldo-keto reductase family 1, member C3
---	---
AKR1C4	aldo-keto reductase family 1, member C4
UCN3	urocortin 3
NET1	neuroepithelial cell transforming 1
FAM208B	family with sequence similarity 208, member B
FBXO18	F-box protein, helicase, 18
---	---
RBM17	RNA binding motif protein 17
PFKFB3	6-phosphofructo-2-kinase/fructose-2,6-biphosphatase 3
PRKCQ-AS1	PRKCQ antisense RNA 1
---	---
ITIH2	inter-alpha-trypsin inhibitor heavy chain 2
ATP5C1	ATP synthase, H+ transporting, mitochondrial F1 complex, gamma polypeptide 1
TAF3	TAF3 RNA polymerase II, TATA box binding protein (TBP)-associated factor, 140kDa
GATA3	GATA binding protein 3
CELF2	CUGBP, Elav-like family member 2
---	---
ECHDC3	enoyl CoA hydratase domain containing 3
PROSER2	proline and serine rich 2
DHTKD1	dehydrogenase E1 and transketolase domain containing 1
SEC61A2	Sec61 alpha 2 subunit (S. cerevisiae)
CDC123	cell division cycle 123
CAMK1D	calcium/calmodulin-dependent protein kinase ID
---	---
OPTN	optineurin
MCM10	minichromosome maintenance complex component 10
PRPF18	pre-mRNA processing factor 18
HSPA14	heat shock 70kDa protein 14
SUV39H2	suppressor of variegation 3-9 homolog 2 (Drosophila)
RPP38	ribonuclease P/MRP 38kDa subunit
---	---
PTER	phosphotriesterase related
VIM	vimentin
STAM	signal transducing adaptor molecule (SH3 domain and ITAM motif) 1
CACNB2	calcium channel, voltage-dependent, beta 2 subunit
ARL5B	ADP-ribosylation factor-like 5B
---	---
PLXDC2	plexin domain containing 2
MLLT10	myeloid/lymphoid or mixed-lineage leukemia (trithorax homolog, Drosophila); translocated to, 10
BMI1 // COMMD3 // COMMD3-BMI1	BMI1 proto-oncogene, polycomb ring finger // COMM domain containing 3 // COMMD3-BMI1 readthrough
---	---
MSRB2	methionine sulfoxide reductase B2
PTF1A	pancreas specific transcription factor, 1a
OTUD1	OTU deubiquitinase 1
THNSL1	threonine synthase-like 1 (S. cerevisiae)
LINC00836	long intergenic non-protein coding RNA 836
MYO3A	myosin IIIA
APBB1IP	amyloid beta (A4) precursor protein-binding, family B, member 1 interacting protein
---	---
PDSS1	prenyl (decaprenyl) diphosphate synthase, subunit 1
MASTL	microtubule associated serine/threonine kinase-like
RAB18	RAB18, member RAS oncogene family
BAMBI	BMP and activin membrane-bound inhibitor
PTCHD3P1 // SVIL-AS1	patched domain containing 3 pseudogene 1 // SVIL antisense RNA 1
---	---
---	---
---	---
MAP3K8	mitogen-activated protein kinase kinase kinase 8
---	---
ZEB1	zinc finger E-box binding homeobox 1
C10orf68~withdrawn // CCDC7	symbol withdrawn, see CCDC7 // coiled-coil domain containing 7
---	---
CREM	cAMP responsive element modulator
CCNY	cyclin Y
ZNF33A	zinc finger protein 33A
ZNF37A	zinc finger protein 37A
HSD17B7P2	hydroxysteroid (17-beta) dehydrogenase 7 pseudogene 2
---	---
BMS1	BMS1 ribosome biogenesis factor
CSGALNACT2	chondroitin sulfate N-acetylgalactosaminyltransferase 2
ZNF487	zinc finger protein 487
---	---
ZNF485	zinc finger protein 485
ZNF32-AS3	ZNF32 antisense RNA 3
---	---
RASSF4	Ras association (RalGDS/AF-6) domain family member 4
ZNF22	zinc finger protein 22
ANKRD30BP3	ankyrin repeat domain 30B pseudogene 3
ALOX5	arachidonate 5-lipoxygenase
FAM21C	family with sequence similarity 21, member C
FAM35BP	family with sequence similarity 35, member B, pseudogene
---	---
CTSLP2	cathepsin L pseudogene 2
AGAP10	ArfGAP with GTPase domain, ankyrin repeat and PH domain 10
MAPK8	mitogen-activated protein kinase 8
WDFY4	WDFY family member 4
SLC18A3	solute carrier family 18 (vesicular acetylcholine transporter), member 3
---	---
NCOA4	nuclear receptor coactivator 4
---	---
FAM21A	family with sequence similarity 21, member A
---	---
ASAH2B	N-acylsphingosine amidohydrolase (non-lysosomal ceramidase) 2B
CISD1	CDGSH iron sulfur domain 1
UBE2D1	ubiquitin-conjugating enzyme E2D 1
TFAM	transcription factor A, mitochondrial
BICC1	BicC family RNA binding protein 1
---	---
---	---
PHYHIPL	phytanoyl-CoA 2-hydroxylase interacting protein-like
---	---
CDK1	cyclin-dependent kinase 1
ARID5B	AT rich interactive domain 5B (MRF1-like)
ADO	2-aminoethanethiol (cysteamine) dioxygenase
NRBF2	nuclear receptor binding factor 2
JMJD1C-AS1	JMJD1C antisense RNA 1
REEP3	receptor accessory protein 3
SIRT1	sirtuin 1
HNRNPH3	heterogeneous nuclear ribonucleoprotein H3 (2H9)
TET1	tet methylcytosine dioxygenase 1
CCAR1	cell division cycle and apoptosis regulator 1
DDX50	DEAD (Asp-Glu-Ala-Asp) box polypeptide 50
DDX21	DEAD (Asp-Glu-Ala-Asp) box helicase 21
KIAA1279	KIAA1279
SRGN	serglycin
VPS26A	vacuolar protein sorting 26 homolog A (S. pombe)
SUPV3L1	suppressor of var1, 3-like 1 (S. cerevisiae)
HKDC1	hexokinase domain containing 1
HK1	hexokinase 1
TSPAN15	tetraspanin 15
COL13A1	collagen, type XIII, alpha 1
H2AFY2	H2A histone family, member Y2
EIF4EBP2	eukaryotic translation initiation factor 4E binding protein 2
---	---
PALD1	phosphatase domain containing, paladin 1
SGPL1	sphingosine-1-phosphate lyase 1
UNC5B	unc-5 homolog B (C. elegans)
SLC29A3	solute carrier family 29 (equilibrative nucleoside transporter), member 3
CDH23	cadherin-related 23
CHST3	carbohydrate (chondroitin 6) sulfotransferase 3
---	---
ANAPC16	anaphase promoting complex subunit 16
DDIT4	DNA-damage-inducible transcript 4
MCU	mitochondrial calcium uniporter
OIT3	oncoprotein induced transcript 3
NUDT13	nudix (nucleoside diphosphate linked moiety X)-type motif 13
FAM149B1	family with sequence similarity 149, member B1
---	---
---	---
GLUD1P3	glutamate dehydrogenase 1 pseudogene 3
SEC24C	SEC24 family member C
FUT11	fucosyltransferase 11 (alpha (1,3) fucosyltransferase)
CHCHD1	coiled-coil-helix-coiled-coil-helix domain containing 1
ZSWIM8	zinc finger, SWIM-type containing 8
PLAU	plasminogen activator, urokinase
VCL	vinculin
ADK	adenosine kinase
KAT6B	K(lysine) acetyltransferase 6B
---	---
SAMD8	sterile alpha motif domain containing 8
VDAC2	voltage-dependent anion channel 2
C10orf11	chromosome 10 open reading frame 11
---	---
RPS24	ribosomal protein S24
ZMIZ1	zinc finger, MIZ-type containing 1
PPIF	peptidylprolyl isomerase F
EIF5AL1	eukaryotic translation initiation factor 5A-like 1
MBL1P	mannose-binding lectin (protein A) 1, pseudogene
TMEM254	transmembrane protein 254
LINC00857	long intergenic non-protein coding RNA 857
DYDC2	DPY30 domain containing 2
FAM213A	family with sequence similarity 213, member A
TSPAN14	tetraspanin 14
SH2D4B	SH2 domain containing 4B
GHITM	growth hormone inducible transmembrane protein
RGR	retinal G protein coupled receptor
CCSER2	coiled-coil serine-rich protein 2
---	---
BMPR1A	bone morphogenetic protein receptor, type IA
SNCG	synuclein, gamma (breast cancer-specific protein 1)
ADIRF	adipogenesis regulatory factor
AGAP11 // FAM25A	ankyrin repeat and GTPase domain Arf GTPase activating protein 11 // family with sequence similarity 25, member A
FAM35A	family with sequence similarity 35, member A
NUTM2A // NUTM2D	NUT family member 2A // NUT family member 2D
LINC00863	long intergenic non-protein coding RNA 863
MINPP1	multiple inositol-polyphosphate phosphatase 1
PAPSS2	3'-phosphoadenosine 5'-phosphosulfate synthase 2
CFL1P1	cofilin 1 (non-muscle) pseudogene 1
PTEN	phosphatase and tensin homolog
---	---
---	---
IFIT2	interferon-induced protein with tetratricopeptide repeats 2
IFIT3	interferon-induced protein with tetratricopeptide repeats 3
IFIT1	interferon-induced protein with tetratricopeptide repeats 1
IFIT5	interferon-induced protein with tetratricopeptide repeats 5
KIF20B	kinesin family member 20B
RPP30	ribonuclease P/MRP 30kDa subunit
PCGF5	polycomb group ring finger 5
---	---
HECTD2	HECT domain containing E3 ubiquitin protein ligase 2
TNKS2	tankyrase, TRF1-interacting ankyrin-related ADP-ribose polymerase 2
BTAF1	BTAF1 RNA polymerase II, B-TFIID transcription factor-associated, 170kDa
MARCH5	membrane-associated ring finger (C3HC4) 5
KIF11	kinesin family member 11
HHEX	hematopoietically expressed homeobox
EXOC6	exocyst complex component 6
CEP55	centrosomal protein 55kDa
SLC35G1	solute carrier family 35, member G1
PLCE1	phospholipase C, epsilon 1
TBC1D12	TBC1 domain family, member 12
HELLS	helicase, lymphoid-specific
---	---
CYP2C18 // CYP2C19	cytochrome P450, family 2, subfamily C, polypeptide 18 // cytochrome P450, family 2, subfamily C, polypeptide 19
CYP2C9	cytochrome P450, family 2, subfamily C, polypeptide 9
ENTPD1	ectonucleoside triphosphate diphosphohydrolase 1
C10orf131	chromosome 10 open reading frame 131
CC2D2B	coiled-coil and C2 domain containing 2B
CCNJ	cyclin J
ZNF518A	zinc finger protein 518A
C10orf12 // LCOR	chromosome 10 open reading frame 12 // ligand dependent nuclear receptor corepressor
---	---
PGAM1	phosphoglycerate mutase 1 (brain)
ZDHHC16	zinc finger, DHHC-type containing 16
ANKRD2	ankyrin repeat domain 2 (stretch responsive muscle)
HOGA1 // PI4K2A	4-hydroxy-2-oxoglutarate aldolase 1 // phosphatidylinositol 4-kinase type 2 alpha
MARVELD1	MARVEL domain containing 1
ZFYVE27	zinc finger, FYVE domain containing 27
R3HCC1L	R3H domain and coiled-coil containing 1-like
---	---
CNNM1	cyclin and CBS domain divalent metal cation transport mediator 1
---	---
NKX2-3	NK2 homeobox 3
ENTPD7	ectonucleoside triphosphate diphosphohydrolase 7
CUTC	cutC copper transporter
ABCC2	ATP-binding cassette, sub-family C (CFTR/MRP), member 2
DNMBP-AS1	DNMBP antisense RNA 1
SCD	stearoyl-CoA desaturase (delta-9-desaturase)
LINC00263	long intergenic non-protein coding RNA 263
HIF1AN	hypoxia inducible factor 1, alpha subunit inhibitor
FAM178A	family with sequence similarity 178, member A
SEMA4G	sema domain, immunoglobulin domain (Ig), transmembrane domain (TM) and short cytoplasmic domain, (semaphorin) 4G
C10orf2	chromosome 10 open reading frame 2
SFXN3	sideroflexin 3
TLX1	T-cell leukemia homeobox 1
BTRC	beta-transducin repeat containing E3 ubiquitin protein ligase
PPRC1	peroxisome proliferator-activated receptor gamma, coactivator-related 1
NOLC1	nucleolar and coiled-body phosphoprotein 1
GBF1	golgi brefeldin A resistant guanine nucleotide exchange factor 1
---	---
NFKB2	nuclear factor of kappa light polypeptide gene enhancer in B-cells 2 (p49/p100)
RPARP-AS1	RPARP antisense RNA 1
TMEM180	transmembrane protein 180
SUFU	suppressor of fused homolog (Drosophila)
TRIM8	tripartite motif containing 8
SFXN2	sideroflexin 2
WBP1L	WW domain binding protein 1-like
AS3MT // C10orf32	arsenite methyltransferase // chromosome 10 open reading frame 32
CNNM2	cyclin and CBS domain divalent metal cation transport mediator 2
RPEL1	ribulose-5-phosphate-3-epimerase-like 1
TAF5	TAF5 RNA polymerase II, TATA box binding protein (TBP)-associated factor, 100kDa
PDCD11	programmed cell death 11
SLK	STE20-like kinase
SFR1	SWI5-dependent recombination repair 1
GSTO1	glutathione S-transferase omega 1
GSTO2	glutathione S-transferase omega 2
CFAP58	cilia and flagella associated protein 58
---	---
ADD3	adducin 3 (gamma)
MXI1	MAX interactor 1, dimerization protein
DUSP5	dual specificity phosphatase 5
SMC3	structural maintenance of chromosomes 3
RBM20	RNA binding motif protein 20
PDCD4	programmed cell death 4 (neoplastic transformation inhibitor)
SHOC2	soc-2 suppressor of clear homolog (C. elegans)
ADRA2A	adrenoceptor alpha 2A
ACSL5	acyl-CoA synthetase long-chain family member 5
VTI1A	vesicle transport through interaction with t-SNAREs 1A
TCF7L2	transcription factor 7-like 2 (T-cell specific, HMG-box)
---	---
HABP2	hyaluronan binding protein 2
CASP7	caspase 7, apoptosis-related cysteine peptidase
NHLRC2	NHL repeat containing 2
FAM160B1	family with sequence similarity 160, member B1
TRUB1	TruB pseudouridine (psi) synthase family member 1
ATRNL1	attractin-like 1
CCDC172	coiled-coil domain containing 172
---	---
KCNK18	potassium channel, subfamily K, member 18
CASC2	cancer susceptibility candidate 2 (non-protein coding)
FAM45A	family with sequence similarity 45, member A
---	---
GRK5	G protein-coupled receptor kinase 5
BAG3	BCL2-associated athanogene 3
INPP5F	inositol polyphosphate-5-phosphatase F
SEC23IP	SEC23 interacting protein
PPAPDC1A	phosphatidic acid phosphatase type 2 domain containing 1A
WDR11	WD repeat domain 11
TACC2	transforming, acidic coiled-coil containing protein 2
BTBD16	BTB (POZ) domain containing 16
PLEKHA1	pleckstrin homology domain containing, family A (phosphoinositide binding specific) member 1
HTRA1	HtrA serine peptidase 1
DMBT1P1	deleted in malignant brain tumors 1 pseudogene 1
---	---
PSTK	phosphoseryl-tRNA kinase
ACADSB	acyl-CoA dehydrogenase, short/branched chain
BUB3	BUB3 mitotic checkpoint protein
GPR26	G protein-coupled receptor 26
LHPP	phospholysine phosphohistidine inorganic pyrophosphate phosphatase
---	---
FAM175B	family with sequence similarity 175, member B
ZRANB1	zinc finger, RAN-binding domain containing 1
TEX36-AS1	TEX36 antisense RNA 1
EDRF1	erythroid differentiation regulatory factor 1
BCCIP	BRCA2 and CDKN1A interacting protein
FANK1	fibronectin type III and ankyrin repeat domains 1
DOCK1	dedicator of cytokinesis 1
PTPRE	protein tyrosine phosphatase, receptor type, E
MGMT	O-6-methylguanine-DNA methyltransferase
---	---
CTAGE7P	CTAGE family, member 7, pseudogene
GLRX3	glutaredoxin 3
PPP2R2D	protein phosphatase 2, regulatory subunit B, delta
JAKMIP3	Janus kinase and microtubule interacting protein 3
LRRC27	leucine rich repeat containing 27
INPP5A	inositol polyphosphate-5-phosphatase, 40kDa
CYP2E1	cytochrome P450, family 2, subfamily E, polypeptide 1
TUBB8	tubulin, beta 8 class VIII
---	---
DIP2C	DIP2 disco-interacting protein 2 homolog C (Drosophila)
LARP4B	La ribonucleoprotein domain family, member 4B
IDI1	isopentenyl-diphosphate delta isomerase 1
ADARB2	adenosine deaminase, RNA-specific, B2 (non-functional)
---	---
LINC00701	long intergenic non-protein coding RNA 701
PITRM1	pitrilysin metallopeptidase 1
KLF6	Kruppel-like factor 6
LINC00704	long intergenic non-protein coding RNA 704
AKR1C6P	aldo-keto reductase family 1, member C6, pseudogene
AKR1C2	aldo-keto reductase family 1, member C2
AKR1CL1	aldo-keto reductase family 1, member C-like 1
TUBAL3	tubulin, alpha-like 3
ASB13	ankyrin repeat and SOCS box containing 13
GDI2	GDP dissociation inhibitor 2
ANKRD16	ankyrin repeat domain 16
---	---
IL15RA	interleukin 15 receptor, alpha
IL2RA	interleukin 2 receptor, alpha
PRKCQ	protein kinase C, theta
SFMBT2	Scm-like with four mbt domains 2
ITIH5	inter-alpha-trypsin inhibitor heavy chain family, member 5
KIN	Kin17 DNA and RNA binding protein
GATA3-AS1	GATA3 antisense RNA 1
SFTA1P	surfactant associated 1, pseudogene
USP6NL	USP6 N-terminal like
PROSER2-AS1	PROSER2 antisense RNA 1
UPF2	UPF2 regulator of nonsense transcripts homolog (yeast)
---	---
NUDT5	nudix (nucleoside diphosphate linked moiety X)-type motif 5
CCDC3	coiled-coil domain containing 3
UCMA	upper zone of growth plate and cartilage matrix associated
PHYH	phytanoyl-CoA 2-hydroxylase
SEPHS1	selenophosphate synthetase 1
BEND7	BEN domain containing 7
FRMD4A	FERM domain containing 4A
FAM107B	family with sequence similarity 107, member B
---	---
---	---
CDNF	cerebral dopamine neurotrophic factor
DCLRE1C	DNA cross-link repair 1C
ACBD7	acyl-CoA binding domain containing 7
NMT2	N-myristoyltransferase 2
PPIAP30	peptidylprolyl isomerase A (cyclophilin A) pseudogene 30
FAM171A1	family with sequence similarity 171, member A1
ITGA8	integrin, alpha 8
FAM188A	family with sequence similarity 188, member A
RSU1	Ras suppressor protein 1
CUBN	cubilin (intrinsic factor-cobalamin receptor)
TRDMT1	tRNA aspartic acid methyltransferase 1
VIM-AS1	VIM antisense RNA 1
ST8SIA6	ST8 alpha-N-acetyl-neuraminide alpha-2,8-sialyltransferase 6
PTPLA	protein tyrosine phosphatase-like (proline instead of catalytic arginine), member A
---	---
NEBL	nebulette
C10orf113	chromosome 10 open reading frame 113
---	---
SKIDA1	SKI/DACH domain containing 1
DNAJC1	DnaJ (Hsp40) homolog, subfamily C, member 1
PIP4K2A	phosphatidylinositol-5-phosphate 4-kinase, type II, alpha
ARHGAP21	Rho GTPase activating protein 21
PRTFDC1	phosphoribosyl transferase domain containing 1
ABI1	abl-interactor 1
ANKRD26	ankyrin repeat domain 26
YME1L1	YME1-like 1 ATPase
ACBD5	acyl-CoA binding domain containing 5
LRRC37A6P	leucine rich repeat containing 37, member A6, pseudogene
MKX	mohawk homeobox
MPP7	membrane protein, palmitoylated 7 (MAGUK p55 subfamily member 7)
WAC-AS1	WAC antisense RNA 1 (head to head)
SVIL	supervillin
---	---
---	---
KIAA1462	KIAA1462
---	---
MTPAP	mitochondrial poly(A) polymerase
ZNF438	zinc finger protein 438
---	---
ARHGAP12	Rho GTPase activating protein 12
KIF5B	kinesin family member 5B
EPC1	enhancer of polycomb homolog 1 (Drosophila)
ITGB1	integrin, beta 1 (fibronectin receptor, beta polypeptide, antigen CD29 includes MDF2, MSK12)
NRP1	neuropilin 1
---	---
PARD3	par-3 family cell polarity regulator
[truncated: 16,049 more rows]
