# Supplementary material for: Pre-therapy liver transcriptome landscape in Indian and French patients with severe alcoholic hepatitis and steroid responsiveness
Source: Sci Rep. 2017 Jul 28;7:6816. doi: 10.1038/s41598-017-07161-4 (PMC5533759; doi:10.1038/s41598-017-07161-4)
Supplement: Supplementary file 7 — Supplementary Table S6 [file 41598_2017_7161_MOESM7_ESM.xls]

## Sheet: S6
Table S6. Investigation of the expression of genes related to hepatocyte senescence and hepatic progenitor cell (HPC) richness, in livers from Indian and French patients with severe alcoholic hepatitis (SAH), according to the response to corticoids (NR vs. R)
Related to Table S4 (India) and Table S5 (France)
Gene category	Differentially expressed in Indian NR relative to R	Differentially expressed in French NR relative to R
Hepatocyte proliferation
MKI67	No	No
HNF1A	No	No
HNF4B	No	No
Hepatocyte senescence
CDKN1A (encoding p21)	Yes, overexpressed in NR	No
CDKN2A (encoding p16)	Yes, overexpressed in NR	No
HPC richness
EPCAM	No	No
SOX9	No	No
KRT19	Yes, overexpressed in NR	No
SPP1 (encoding osteopontin)	Yes, overexpressed in NR	No
LGR5	No	No
HNF1B	No	No
ASCL2	No	No
HPC mitogens
TNFRSF12A (encoding Fn14)	Yes, overexpressed in NR	No
TNFSF12 (encoding TWEAK, the agonist for Fn14)	No	No
