# Supplementary material for: Pre-therapy liver transcriptome landscape in Indian and French patients with severe alcoholic hepatitis and steroid responsiveness
Source: Sci Rep. 2017 Jul 28;7:6816. doi: 10.1038/s41598-017-07161-4 (PMC5533759; doi:10.1038/s41598-017-07161-4)
Supplement: Supplementary file 8 — Supplementary Table S7 [file 41598_2017_7161_MOESM8_ESM.xls]

## Sheet: Table S7A
Table S7A: List of 1,188 genes involved in proliferation, cell cycle and mitosis according to Gene Ontology Database (www.geneontology.org)
Gene symbol
ABI1
ABI2
ABI3
ABL1
ABL2
ACTA1
ACTA2
ACTB
ACTBL2
ACTC1
ACTG1
ACTG2
ACTL10
ACTL6A
ACTL6B
ACTL7A
ACTL7B
ACTL8
ACTL9
ACTR10
ACTR1A
ACTR1B
ACTR3
ACTR3B
ACTR3C
ACTR5
ACTR6
ACTR8
ACTRT1
ACTRT2
ACTRT3
ADAD1
ADAD2
ADAR
ADAT1
AIF1
AIF1L
AKAP8
AKAP8L
AKAP9
ALS2
ANAPC1
ANAPC10
ANAPC11
ANAPC2
ANAPC4
ANAPC7
ANKRD49
ANKS1A
ANKS1B
AQR
ARAF
AREG
ASB6
ASUN
AUNIP
AURKA
AURKB
AURKC
BCCIP
BCL2L11
BCL6
BCL6B
BICC1
BIRC2
BIRC3
BIRC5
BIRC8
BLK
BMX
BRAF
BRCA1
BRIP1
BST1
BTC
BTG1
BTG2
BTG3
BTG4
BTK
BUB3
C14orf166
C15orf27
C1orf21
C3orf58
C8orf22
C9orf69
CABP1
CABP2
CABP4
CABP5
CABP7
CALD1
CALM1
CALML3
CALML4
CALML5
CALML6
CALN1
CAPRIN1
CCAR1
CCAR2
CCDC102A
CCDC102B
CCDC157
CCDC158
CCDC171
CCDC67
CCNA1
CCNA2
CCNB1
CCNB1IP1
CCNB2
CCNB3
CCNC
CCND1
CCND2
CCND3
CCNE1
CCNE2
CCNF
CCNG1
CCNG2
CCNH
CCNI
CCNI2
CCNJ
CCNJL
CCNK
CCNL1
CCNL2
CCNO
CCNT1
CCNT2
CCPG1
CD27
CD38
CD40
CDC123
CDC14A
CDC14B
CDC14C
CDC16
CDC20
CDC20B
CDC23
CDC25B
CDC25C
CDC26
CDC27
CDC40
CDC42
CDC42BPA
CDC42BPB
CDC42BPG
CDC45
CDC5L
CDC7
CDC73
CDCA2
CDCA3
CDCA4
CDCA5
CDCA7
CDCA7L
CDCA8
CDK1
CDK10
CDK11A
CDK11B
CDK12
CDK13
CDK14
CDK15
CDK16
CDK17
CDK18
CDK19
CDK2
CDK20
CDK2AP1
CDK2AP2
CDK3
CDK4
CDK5
CDK5R1
CDK5R2
CDK5RAP2
CDK5RAP3
CDK6
CDK7
CDK8
CDK9
CDKL1
CDKL2
CDKL3
CDKL4
CDKL5
CDKN1B
CDKN2A
CDKN2B
CDKN2D
CEND1
CEP112
CEP128
CEP135
CEP152
CEP250
CEP55
CEP57
CEP57L1
CEP63
CETN1
CETN2
CETN3
CGN
CGNL1
CHEK1
CINP
CIT
CKAP4
CKAP5
CKS1B
CKS2
CLASP1
CLASP2
CLCF1
CLDND2
CLIP1
CLIP2
CLIP3
CLIP4
CMC4
CNTD2
COIL
COPS2
CRNN
CROCC
CROCCP2
CROCCP3
CSK
CSNK2B
CTAGE1
CTAGE15
CTAGE4
CTAGE5
CTAGE6
CTAGE8
CTAGE9
CXCL1
CXCL10
CXCL11
CXCL13
CXCL2
CXCL3
CXCL5
CXCL8
CXCL9
DBF4
DBF4B
DCTN2
DDX11
DDX11L8
DDX12P
DMTF1
DNA2
DNAH1
DNAH10
DNAH11
DNAH14
DNAH17
DNAH2
DNAH3
DNAH5
DNAH6
DNAH7
DNAH8
DNAH9
DNAI1
DNAI2
DNAJA2
DNAL4
DNHD1
DNTT
DPF1
DPF2
DPF3
DRG1
DUSP15
DUSP22
DYNC1H1
DYNC1I1
DYNC1I2
DYNC1LI1
DYNC1LI2
DYNC2H1
DYNLL1
DYNLL2
DYNLT1
DYNLT3
E2F1
E2F2
E2F3
E2F4
E2F5
E2F6
E2F7
E2F8
E4F1
EAPP
EFCAB12
EFCAB2
EFCAB3
EFCAB7
EFCAB9
EIF2AK1
EIF2AK2
EIF2AK3
EIF2AK4
EIF3F
EMC4
EMP1
EMP2
EMP3
ENOX1
EPGN
ERCC2
ERCC4
EREG
ESCO1
ESCO2
ESPL1
EXO1
FAM179A
FAM179B
FAM47DP
FAM47E
FAM47E-STBD1
FAM58A
FAM58BP
FANCC
FANCI
FAS
FASTK
FASTKD1
FASTKD2
FASTKD3
FASTKD5
FBLIM1
FBXO43
FBXO5
FER
FES
FGF1
FGF10
FGF11
FGF12
FGF13
FGF14
FGF16
FGF19
FGF2
FGF20
FGF21
FGF22
FGF23
FGF3
FGF4
FGF5
FGF6
FGF7
FGF9
FGR
FIGF
FKBP15
FPGT-TNNI3K
FRK
FSCN2
FTH1
FYN
FZR1
GADD45A
GADD45B
GADD45G
GAPT
GEN1
GMNC
GMNN
GOLGA5
GPSM1
GPSM2
GPSM3
GRAP
GRAP2
GRB2
GREM1
GSG1
GSG1L
GSK3A
GSK3B
HBEGF
HCK
HDAC1
HDAC10
HDAC11
HDAC2
HDAC3
HDAC4
HDAC5
HDAC6
HDAC7
HDAC8
HDAC9
HELZ
HELZ2
HERC1
HGF
HIRA
HMGN1
HMGN2
HMGN2P46
HMGN3
HMGN4
HNF4A
HNF4G
HS2ST1
HSPE1-MOB4
HUS1
HUS1B
HVCN1
HZGJ
ICK
IFNA1
IFNA10
IFNA14
IFNA16
IFNA17
IFNA2
IFNA21
IFNA4
IFNA5
IFNA6
IFNA7
IFNA8
IFNB1
IFNE
IFNK
IFNW1
IL11
IL23A
IL27
ILF2
ILK
INCA1
ING1
ING2
ING3
ING4
ING5
IQGAP1
IQGAP2
IQGAP3
ITK
JAK1
JAK2
JAK3
JUN
JUNB
JUND
KAT5
KAT6A
KAT6B
KAT7
KAT8
KATNB1
KHDRBS1
KIAA1671
KIAA1804
KIF18A
KIF18B
KIFAP3
KLHL13
KLHL41
KLHL9
KRT18
KSR1
KSR2
L3MBTL1
L3MBTL2
L3MBTL3
L3MBTL4
LATS1
LATS2
LCK
LEF1
LIM2
LIMK1
LIMK2
LIN54
LOC102725121
LOC285556
LOC644070
LPP
LRRK1
LRRK2
LST1
LTBR
LYN
MAD1L1
MAD2L1
MAD2L2
MAEL
MAK
MAK16
MAP2K1
MAP2K2
MAP2K3
MAP2K4
MAP2K5
MAP2K6
MAP2K7
MAP3K1
MAP3K10
MAP3K11
MAP3K12
MAP3K13
MAP3K14
MAP3K19
MAP3K2
MAP3K3
MAP3K4
MAP3K8
MAP4K1
MAP4K2
MAP4K3
MAP4K4
MAP4K5
MAPK1
MAPK10
MAPK11
MAPK12
MAPK13
MAPK14
MAPK15
MAPK3
MAPK4
MAPK6
MAPK7
MAPK8
MAPK9
MAPRE1
MAPRE2
MAPRE3
MATK
MBTD1
MCIDAS
MCM2
MCM3
MCM4
MCM5
MCM6
MCM7
MCM8
MCM9
MCMDC2
MCRS1
MCTS1
MEI1
MEIOB
METTL14
MGC35212
MIA
MIA2
MIA3
MINK1
MIS12
MLK4
MLKL
MNAT1
MNS1
MOB1A
MOB1B
MOB2
MOB3A
MOB3B
MOB3C
MOB4
MOK
MOS
MOV10
MOV10L1
MRPL41
MS4A1
MS4A10
MS4A12
MS4A13
MS4A14
MS4A15
MS4A18
MS4A2
MS4A3
MS4A5
MS4A6A
MS4A6E
MS4A7
MS4A8
MSH2
MTCP1
MTL5
MTPAP
MTSS1
MTSS1L
MUS81
MYB
MYBBP1A
MYBL1
MYBL2
MYC
MYCBP2
MYCL
MYCLP1
MYCN
MYH1
MYH10
MYH11
MYH13
MYH14
MYH15
MYH2
MYH3
MYH4
MYH6
MYH7
MYH7B
MYH8
MYH9
MYO10
MYO15A
MYO16
MYO18A
MYO18B
MYO19
MYO1A
MYO1B
MYO1C
MYO1D
MYO1E
MYO1F
MYO1G
MYO1H
MYO3A
MYO3B
MYO5A
MYO5B
MYO5C
MYO6
MYO7A
MYO7B
MYO9A
MYO9B
NACC2
NAIP
NANOS1
NANOS2
NANOS3
NAP1L1
NAP1L2
NAP1L3
NAP1L4
NAP1L5
NAP1L6
NBN
NCAPD2
NCAPD3
NCAPG
NCBP2
NDC1
NDC80
NDE1
NDEL1
NDN
NEK1
NEK10
NEK11
NEK2
NEK3
NEK4
NEK5
NEK6
NEK7
NEK8
NEK9
NFYB
NGFR
NKG7
NLK
NLRC4
NR2C1
NR2C2
NR2E1
NR2E3
NR2F1
NR2F2
NR2F6
NRK
NUB1
NUCKS1
NUDC
NUDCD2
NUDCD3
NUF2
NUFIP2
ODF4
ORAOV1
ORC1
ORC2
ORC3
ORC5
ORC6
OSM
OTOR
OTUD1
OTUD3
OTUD4
OTUD5
OTUD6A
OTUD6B
OXSR1
PA2G4
PAFAH1B1
PAK1
PAK2
PAK3
PAK4
PAK6
PAK7
PAPD4
PAPD5
PAPD7
PARD6A
PARD6B
PARD6G
PCNT
PCP2
PDE4DIP
PDE8B
PDGFA
PDGFB
PDGFC
PDGFD
PDIK1L
PDS5A
PDS5B
PELO
PEO1
PF4
PF4V1
PGF
PHB
PHB2
PHC1
PHC2
PHC3
PHF10
PIGU
PIM1
PIM2
PIM3
PIN1
PIN1P1
PIN4
PKMYT1
PLK1
PLK2
PLK3
PLK5
PMP22
POLD2
POLH
POLI
POLL
POLM
POTEKP
PPBP
PPDPF
PPEF1
PPEF2
PPP1CA
PPP1CB
PPP1CC
PPP1R13B
PPP2CA
PPP2CB
PPP2R4
PPP3CA
PPP3CB
PPP3CC
PPP4C
PPP5C
PPP6C
PRC1
PRIM1
PRKACA
PRKACB
PRKACG
PRKG1
PRKG2
PROK1
PROK2
PRPF4B
PSMD11
PSMD12
PSMD13
PSMD14
PSMD3
PSMD4
PSMD7
PSME1
PSME2
PSME3
PTEN
PTK2
PTK2B
PTK6
PTTG1
PTTG2
PTTG3P
RAC1
RAC2
RAC3
RAD1
RAD17
RAD21
RAD21L1
RAD50
RAD51
RAD51AP2
RAD51B
RAD51D
RAD9A
RAD9B
RAE1
RAF1
RALGDS
RALGPS1
RALGPS2
RAPGEF1
RAPGEF2
RAPGEF3
RAPGEF4
RAPGEF5
RAPGEF6
RAPGEFL1
RAPSN
RASGEF1A
RASGEF1B
RASGEF1C
RASGRF1
RASGRF2
RASGRP1
RASGRP2
RASGRP3
RASGRP4
RB1
RBBP8
RBBP8NL
RBL1
RBL2
RCBTB1
RCBTB2
RCC1
RCC2
RCCD1
REC8
RELT
REV1
RGCC
RGL1
RGL2
RGL3
RGL4
RHOG
RHOU
RINT1
RIPK1
RIPK2
ROCK1
ROCK2
RPA3
RPGR
RPRD1B
RSF1
RTEL1
RTEL1-TNFRSF6B
RXRA
RXRB
RXRG
S100A1
S100A10
S100A11
S100A12
S100A14
S100A16
S100A2
S100A3
S100A4
S100A5
S100A6
S100A7
S100A7A
S100A7L2
S100A8
S100A9
S100B
S100G
S100P
S100Z
SAE1
SAMD1
SAMD11
SAMD13
SAMD7
SAPCD2
SASS6
SBK2
SCIMP
SCLT1
SCMH1
SCML1
SCML2
SCML4
SDAD1
SEPT1
SEPT10
SEPT11
SEPT12
SEPT14
SEPT2
SEPT3
SEPT4
SEPT5
SEPT6
SEPT7
SEPT8
SEPT9
SERGEF
SERPINF1
SERPINH1
SERTAD1
SERTAD2
SESN1
SESN2
SESN3
SET
SETSIP
SETX
SFMBT1
SFMBT2
SFN
SGK2
SGK3
SLA
SLA2
SLFN11
SLFN12
SLFN12L
SLFN13
SLFN14
SLFN5
SLFNL1
SLK
SMARCB1
SMC1A
SMC1B
SMC2
SMC3
SMC4
SNAPC4
SNTN
SOS1
SOS2
SPAG5
SPANXA2-OT1
SPIRE1
SPIRE2
SPO11
SPZ1
SRC
SRMS
SRPK1
SRPK2
SRPK3
SSBP1
SSTR1
SSTR2
SSTR4
SSTR5
STAG1
STAG2
STAG3
STAG3L1
STAG3L2
STAG3L3
STAG3L4
STK10
STK24
STK25
STK26
STK3
STK35
STK39
STK4
STRADA
STRADB
STRN3
STYK1
SUPT16H
SYCP1
SYK
TAF1
TAF1L
TAOK1
TAOK2
TAOK3
TBRG4
TEC
TESK1
TESK2
TEX12
TFAP2A
TFAP2B
TFAP2C
TFAP2D
TFAP2E
TGFA
TGFB1
TGFB2
TGFB3
THAP10
TLK1
TLK2
TMEM202
TMEM30A
TMEM30B
TMEM30C
TMF1
TNFRSF10A
TNFRSF10B
TNFRSF10C
TNFRSF10D
TNFRSF11A
TNFRSF11B
TNFRSF13B
TNFRSF14
TNFRSF18
TNFRSF1A
TNFRSF21
TNFRSF25
TNFRSF4
TNFRSF6B
TNFRSF9
TNFSF4
TNFSF9
TNIK
TNK1
TNK2
TNKS1BP1
TNNI3K
TNS1
TNS2
TNS3
TNS4
TOP2A
TOP2B
TOP3A
TOP3B
TP53
TP53BP1
TP53BP2
TP63
TP73
TPR
TPTE
TPTE2
TPX2
TRIM36
TSC1
TSGA10
TSPY1
TSPY10
TSPY2
TSPY26P
TSPY3
TSPY4
TSPY6P
TSPY8
TSPYL1
TSPYL2
TSPYL4
TSPYL5
TSPYL6
TTC24
TTC28
TTC29
TTF1
TTK
TUBA1A
TUBA1B
TUBA1C
TUBA3C
TUBA3E
TUBA4A
TUBA4B
TUBA8
TUBAL3
TUBB
TUBB1
TUBB2A
TUBB2B
TUBB3
TUBB4A
TUBB4B
TUBB6
TUBB8
TUBD1
TUBE1
TUBG1
TUBG2
TUBGCP2
TUBGCP3
TUBGCP4
TUBGCP5
TUBGCP6
TUT1
TXK
TYK2
UBE2C
UBE2T
UPF1
URGCP
USP28
VEGFA
VEGFB
VEGFC
WBSCR16
WDR34
WDR60
WDR62
WDR63
WDR78
WDR92
WEE1
WEE2
XIAP
XRCC2
XRCC3
YES1
YWHAB
YWHAE
YWHAG
YWHAH
YWHAQ
YWHAZ
ZAK
ZAP70
ZCCHC11
ZCCHC6
ZFP36
ZFP36L1
ZFP36L2
ZFR
ZFR2
ZGRF1
ZNF326
ZNF830
ZNFX1
ZSCAN9
ZW10
ZYX
TRIP6
TNFRSF1B
S100A13
MAP3K9
DSCC1
CXCL6
CDKN1C
CDKN1A
CDC25A

## Sheet: Table S7B
Table S7B: Glucocorticoid target genes involved in proliferation, cell cycle and mitosis according to NURSA database*
Gene symbol	Proliferative/Anti-proliferative	Regulation by corticosteroid
AIF1	Proliferative	Up
AIF1L	Proliferative	Up
BTG2	Anti-proliferative	Up
CCND1	Proliferative	Up
CDC20	Proliferative	Down
CDK5R1	Anti-proliferative	Up
CDK6	Proliferative	Down
CDKN1C	Proliferative	Up
CXCL5	Proliferative	Up or Down
CXCL6	Proliferative	Up
DSCC1	Proliferative	Up
JUND	Anti-proliferative	Down
KHDRBS1	Proliferative	Up
MYCN	Proliferative	Down
MYO7A	Proliferative	Up
NCOA3	Proliferative	Down
NR2F2	Proliferative	Down
S100A13	Proliferative	Down
SSTR4	Anti-proliferative	Down
TGFB1	Proliferative	Down
TNFRSF1B	Proliferative	Up
TNFRSF25	Anti-proliferative	Up
TRIP6	Proliferative	Down
* NURSA : Nuclear Receptor Signalling Atlas (https://www.nursa.org).
Note: (1) The above list of genes is derived by querying 1188 genes from Table S7A in the NURSA database.
(2) According to the NURSA database only CDC20 and CDK6 are targets of glucocorticoids in the liver.
